# Supplementary material for: Dual function of GTPBP6 in biogenesis and recycling of human mitochondrial ribosomes
Source: Nucleic Acids Res. 2020 Dec 2;48(22):12929–42. doi: 10.1093/nar/gkaa1132 (PMC7736812; doi:10.1093/nar/gkaa1132)
Supplement: gkaa1132_Supplemental_Files [file gkaa1132_supplemental_files.zip]

Archive with 2 entries (2 files):
- Lavdovskaia et al Suppl data 201019.pdf
- Table S3 GTPBP6 vs WT_fraction8_Volcano-list.xlsx
