# Supplementary material for: Dual function of GTPBP6 in biogenesis and recycling of human mitochondrial ribosomes
Source: Nucleic Acids Res. 2020 Dec 2;48(22):12929–42. doi: 10.1093/nar/gkaa1132 (PMC7736812; doi:10.1093/nar/gkaa1132)
Supplement: gkaa1132_Supplemental_Files [file gkaa1132_supplemental_files.zip › Table S3 GTPBP6 vs WT_fraction8_Volcano-list.xlsx]

## Sheet: GTPBP6_Volcano_Oct20
LFQ intensity KO1	LFQ intensity KO2	LFQ intensity KO3	LFQ intensity WT1	LFQ intensity WT2	LFQ intensity WT3	Student's T-test Significant KO_WT	Student's T-test significant	FC and p-value	FC above 1	FC below -1	p-value above 1.3	Peptides	Razor + unique peptides	Unique peptides	Sequence coverage [%]	Unique + razor sequence coverage [%]	Unique sequence coverage [%]	Mol. weight [kDa]	Q-value	Score	Intensity	MS/MS count	-Log Student's T-test p-value KO_WT	Student's T-test q-value KO_WT	Student's T-test Difference KO_WT	Student's T-test Test statistic KO_WT	Protein IDs	Majority protein IDs	Protein names	Gene names
27.5295	27.0834	27.9356	27.1137	26.8213	28.1127							4	4	4	25.7	25.7	25.7	22.049	0	19.735	933320000	32	0.133061	0.851094	0.166938	0.067807	A0PJW6	A0PJW6	Transmembrane protein 223	TMEM223
28.35	27.8163	28.2895	25.4297	24.1086	28.0434			+	+			12	12	12	35.4	35.4	35.4	67.867	0	118.73	1210300000	77	0.915789	0.110714	2.29137	0.723196	A1L0T0	A1L0T0	Acetolactate synthase-like protein	ILVBL
34.213	33.9397	34.1782	34.1935	34.1412	34.5238							72	72	72	46.8	46.8	46.8	214.82	0	323.31	67875000000	425	0.52493	0.815481	-0.175891	-0.0819101	A3KMH1	A3KMH1	von Willebrand factor A domain-containing protein 8	VWA8
30.0417	30.6532	30.1721	30.2185	30.0245	29.9294							22	22	22	66.1	66.1	66.1	42.932	0	257.32	5438600000	241	0.493779	0.74975	0.231526	0.105025	A4D1E9	A4D1E9	GTP-binding protein 10	GTPBP10		GTPBP10
24.6617	24.8388	24.7147	24.9408	26.0777	25.2616							6	6	6	23.1	23.1	23.1	46.121	0	60.249	116720000	26	0.940028	0.31642	-0.688295	-0.293836	A6NJ78	A6NJ78	Probable methyltransferase-like protein 15	METTL15
29.0831	29.2961	29.2116	29.3224	29.4237	29.0908							7	7	7	40.1	40.1	40.1	18.091	0	34.571	2676400000	85	0.284156	0.917914	-0.0820166	-0.0387535	A6NNL5	A6NNL5	Uncharacterized protein C15orf61	C15orf61
30.2129	31.076	30.0799	30.0065	29.8306	28.8778							4	4	4	40	40	40	8.4447	0	49.567	4966600000	42	0.877344	0.241007	0.884624	0.358221	L0R8F8	L0R8F8		SMCR7L
30.3288	30.6431	30.3255	31.5093	31.3145	30.9765			+			+	16	16	16	83.9	83.9	83.9	31.62	0	226.9	7508000000	207	1.94552	0.22338	-0.834293	-0.381319	O00165	O00165	HCLS1-associated protein X-1	HAX1
28.9915	27.8069	28.8586	28.6445	28.3575	29.2116							8	8	8	36.7	36.7	36.7	23.705	0	62.515	2071700000	90	0.153786	0.82813	-0.185566	-0.0757118	O00217	O00217	NADH dehydrogenase [ubiquinone] iron-sulfur protein 8, mitochondrial	NDUFS8
30.9325	30.2881	30.7831	29.4077	29.652	30.4961							13	13	12	61	61	56.4	21.671	0	323.31	6814300000	115	0.999536	0.257855	0.815964	0.342422	O00264	O00264	Membrane-associated progesterone receptor component 1	PGRMC1
33.4575	33.8503	33.3424	35.4847	35.3166	35.0333			++		+	+	36	36	36	63.5	63.5	63.5	54.122	0	323.31	94674000000	656	2.98557	0.0946471	-1.72817	-0.784655	O00330	O00330	Pyruvate dehydrogenase protein X component, mitochondrial	PDHX
31.7155	31.8265	31.6565	32.7469	32.7244	32.5027			+			+	56	56	56	64.7	64.7	64.7	138.62	0	323.31	19685000000	656	3.25064	0.195688	-0.9252	-0.442151	O00411	O00411	DNA-directed RNA polymerase, mitochondrial	POLRMT
26.088	26.8941	26.0282	26.4348	26.5901	25.3998							6	6	6	11.5	11.5	11.5	84.685	0	29.956	279270000	34	0.156721	0.8199	0.195189	0.0791392	O00469	O00469	Procollagen-lysine,2-oxoglutarate 5-dioxygenase 2	PLOD2
25.5609	25.8884	26.1789	27.6761	27.5223	26.2397			+		+		5	5	5	62.3	62.3	62.3	12.615	0	19.121	229260000	23	1.21999	0.162867	-1.26999	-0.510226	O14548	O14548	Cytochrome c oxidase subunit 7A-related protein, mitochondrial	COX7A2L
29.5371	29.1271	29.7401	27.9556	28.017	28.0096			++	+		+	5	5	5	23.7	23.7	23.7	17.417	0	25.211	2807800000	59	2.90466	0.113709	1.47408	0.67577	O14561	O14561	Acyl carrier protein, mitochondrial	NDUFAB1
27.1162	26.9906	27.5098	24.4219	25.0121	26.8078			+	+			11	11	11	8.7	8.7	8.7	133.77	0	45.085	557220000	43	1.14738	0.11636	1.79156	0.655216	O14654	O14654	Insulin receptor substrate 4	IRS4
32.1186	31.6807	32.0336	31.4797	31.9479	32.1707							6	6	6	50.7	50.7	50.7	16.516	0	148.39	20526000000	197	0.116665	0.922926	0.0782077	0.0348551	O14880	O14880	Microsomal glutathione S-transferase 3	MGST3
29.6395	28.6748	30.0096	29.8047	29.8972	30.5738							7	7	7	61.7	61.7	61.7	21.943	0	61.178	4276500000	105	0.628789	0.358117	-0.650609	-0.263843	O14925;Q5SRD1	O14925;Q5SRD1	Mitochondrial import inner membrane translocase subunit Tim23;Putative mitochondrial import inner membrane translocase subunit Tim23B	TIMM23;TIMM23B
31.0067	31.5232	31.005	31.4975	31.4294	30.7426							5	5	5	39.9	39.9	39.9	15.173	0	45.565	9711700000	74	0.0520691	0.954938	-0.0448672	-0.0195379	O15235	O15235	28S ribosomal protein S12, mitochondrial	MRPS12
26.697	26.1724	26.7332	24.1768	24.0287	25.5892			++	+		+	3	3	3	24	24	24	22.958	0	18.9	293070000	14	1.66501	0.10338	1.93597	0.765415	O15258	O15258	Protein RER1	RER1
26.5418	25.7326	26.7945	24.7616	24.7458	26.005			+	+			4	4	4	21.2	21.2	21.2	30.394	0	27.727	449300000	33	1.0593	0.178747	1.18552	0.469344	O15260	O15260	Surfeit locus protein 4	SURF4
27.6833	27.0231	27.3259	24.7897	24.861	27.5478			+	+			7	7	7	22.6	22.6	22.6	52.743	0	68.205	646440000	29	0.803108	0.150225	1.61128	0.550387	O15269	O15269	Serine palmitoyltransferase 1	SPTLC1
26.1439	25.1613	26.5505	23.9479	23.9594	26.2722			+	+			9	9	9	23.3	23.3	23.3	62.924	0	62.424	279950000	37	0.630023	0.204557	1.22539	0.426077	O15270	O15270	Serine palmitoyltransferase 2	SPTLC2
29.529	26.8136	29.774	25.0555	26.4745	29.0092			+	+			32	32	32	30	30	30	149.52	0	253.32	2262000000	131	0.550128	0.154667	1.85913	0.531834	O15439	O15439	Multidrug resistance-associated protein 4	ABCC4
29.5808	29.1504	29.4255	28.8701	29.2015	29.4865							4	4	4	44	44	44	16.694	0	68.762	3160400000	60	0.385184	0.792134	0.199548	0.0899649	O43169	O43169	Cytochrome b5 type B	CYB5B
30.8238	29.4646	30.7175	28.9136	28.9232	30.7457							26	26	26	46.5	46.5	46.5	51.355	0	235.36	6374400000	208	0.466399	0.315473	0.807823	0.293828	O43615	O43615	Mitochondrial import inner membrane translocase subunit TIM44	TIMM44
26.1714	26.8096	25.6759	25.3878	26.5916	25.0722							8	8	7	10	10	8.5	131.98	0	30.047	177220000	19	0.398943	0.447422	0.535076	0.20841	O43795	O43795	Unconventional myosin-Ib	MYO1B
28.1131	27.4313	28.1308	28.3862	27.9032	29.2246							6	6	6	28.6	28.6	28.6	29.81	0	141.17	1548800000	60	0.611952	0.384677	-0.612926	-0.250228	O43819	O43819	Protein SCO2 homolog, mitochondrial	SCO2
27.015	27.0637	27.3727	27.3723	27.4093	27.4914							9	9	9	37.4	37.4	37.4	42.183	0	57.51	706540000	42	1.09678	0.671536	-0.273849	-0.129333	O43837	O43837	Isocitrate dehydrogenase [NAD] subunit beta, mitochondrial	IDH3B
32.7059	32.6094	32.8514	32.8	32.8944	33.0191							58	58	58	65.5	65.5	65.5	111.63	0	323.31	33382000000	759	0.897548	0.798755	-0.182266	-0.0870128	O60313	O60313	Dynamin-like 120 kDa protein, mitochondrial;Dynamin-like 120 kDa protein, form S1	OPA1
27.9745	24.2531	27.7048	24.1087	23.9403	27.0119			+	+			13	12	12	26.6	25	25	79.187	0	80.732	595720000	57	0.448182	0.188724	1.62387	0.45632	O60488	O60488	Long-chain-fatty-acid--CoA ligase 4	ACSL4
27.0889	27.2753	27.1484	27.0799	27.5195	25.055							13	13	13	22.8	22.8	22.8	84.784	0	67.836	576160000	54	0.336011	0.416358	0.619423	0.224353	O60568	O60568	Procollagen-lysine,2-oxoglutarate 5-dioxygenase 3	PLOD3
28.4434	27.4862	28.4313	24.8186	24.4339	28.1406			+	+			11	11	11	46.5	46.5	46.5	29.634	0	67.099	1129400000	51	0.888192	0.109412	2.32258	0.7216	O60762	O60762	Dolichol-phosphate mannosyltransferase subunit 1	DPM1
28.615	29.1144	28.4325	29.2131	29.2847	28.4095							5	5	5	35.2	35.2	35.2	15.139	0	62.36	1994300000	57	0.289662	0.747514	-0.248489	-0.105885	O60783	O60783	28S ribosomal protein S14, mitochondrial	MRPS14
26.2159	26.9969	25.7864	27.0412	26.8435	26.1745							3	3	3	26.2	26.2	26.2	13.952	0	35.793	383910000	30	0.330021	0.631663	-0.353358	-0.14477	Q99880;Q99879;Q99877;Q93079;Q5QNW6;Q16778;P62807;P58876;P57053;P33778;P23527;P06899;O60814;Q8N257;Q96A08	Q99880;Q99879;Q99877;Q93079;Q5QNW6;Q16778;P62807;P58876;P57053;P33778;P23527;P06899;O60814;Q8N257;Q96A08	Histone H2B type 1-L;Histone H2B type 1-M;Histone H2B type 1-N;Histone H2B type 1-H;Histone H2B type 2-F;Histone H2B type 2-E;Histone H2B type 1-C/E/F/G/I;Histone H2B type 1-D;Histone H2B type F-S;Histone H2B type 1-B;Histone H2B type 1-O;Histone H2B type 1-J;Histone H2B type 1-K;Histone H2B type 3-B;Histone H2B type 1-A	HIST1H2BL;HIST1H2BM;HIST1H2BN;HIST1H2BH;HIST2H2BF;HIST2H2BE;HIST1H2BC;HIST1H2BD;H2BFS;HIST1H2BB;HIST1H2BO;HIST1H2BJ;HIST1H2BK;HIST3H2BB;HIST1H2BA
29.517	29.1245	29.5373	29.3516	29.3692	30.0492							7	7	7	48.8	48.8	48.8	18.273	0	243.35	3421900000	112	0.301082	0.797438	-0.197103	-0.0869802	O60830	O60830	Mitochondrial import inner membrane translocase subunit Tim17-B	TIMM17B
33.3383	32.7339	33.5763	31.8508	31.8193	33.3607							37	37	37	51.1	51.1	51.1	82.64	0	323.31	44130000000	521	0.701819	0.261294	0.872603	0.33992	O75027	O75027	ATP-binding cassette sub-family B member 7, mitochondrial	ABCB7
28.3672	27.6281	28.2979	29.7215	29.5125	29.4899			++		+	+	16	16	16	26.9	26.9	26.9	78.855	0	134.53	1974800000	125	2.40591	0.115527	-1.47688	-0.657293	O75127	O75127	Pentatricopeptide repeat-containing protein 1, mitochondrial	PTCD1		PTCD1
28.3382	27.0704	28.4159	28.438	28.6363	28.9961							5	5	5	18.8	18.8	18.8	23.563	0	41.096	1641100000	62	0.737024	0.300147	-0.748633	-0.303618	O75251	O75251	NADH dehydrogenase [ubiquinone] iron-sulfur protein 7, mitochondrial	NDUFS7
32.9278	32.3309	33.0511	33.515	33.3745	33.3764			+			+	26	26	26	71.3	71.3	71.3	52.545	0	323.31	40039000000	519	1.34226	0.316561	-0.652064	-0.292772	O75306	O75306	NADH dehydrogenase [ubiquinone] iron-sulfur protein 2, mitochondrial	NDUFS2
28.7873	27.6563	28.7817	27.3317	27.5723	29.2298							7	7	7	32.9	32.9	32.9	33.742	0	62.767	1765800000	48	0.198479	0.653576	0.363815	0.134483	O75323	O75323	Protein NipSnap homolog 2	GBAS
27.1554	25.8333	27.3084	25.3677	24.1289	26.7411			+	+			3	3	3	13.8	13.8	13.8	26.638	0	13.684	453140000	20	0.694187	0.18038	1.35309	0.468534	O75352	O75352	Mannose-P-dolichol utilization defect 1 protein	MPDU1
24.3218	26.1818	25.6653	28.0242	27.5134	27.0103			++		+	+	6	6	6	61.3	61.3	61.3	13.711	0	48.566	263410000	28	1.56102	0.0869032	-2.12638	-0.809473	O75380	O75380	NADH dehydrogenase [ubiquinone] iron-sulfur protein 6, mitochondrial	NDUFS6
28.4445	28.2849	28.3131	28.945	29.1266	28.6128			+			+	8	8	8	24.7	24.7	24.7	51.712	0	29.022	1671400000	69	1.58733	0.379576	-0.547245	-0.25356	O75390	O75390	Citrate synthase, mitochondrial	CS
28.3079	29.0937	28.2884	27.719	27.889	27.0362			+	+			3	3	3	41.5	41.5	41.5	7.6191	0	29.393	1354000000	30	1.28047	0.205522	1.01523	0.428036	O75394	O75394	39S ribosomal protein L33, mitochondrial	MRPL33		bL33m
28.9279	28.9644	28.6325	29.4499	29.4139	28.8246							11	11	11	48.3	48.3	48.3	29.763	0	120.86	2275800000	86	0.783547	0.540633	-0.387835	-0.174049	O75431	O75431	Metaxin-2	MTX2
28.5139	28.4891	28.354	28.4213	28.4706	28.3413							13	12	12	33.7	32.3	32.3	54.366	0	144.25	1648600000	82	0.264106	0.95475	0.0412706	0.0200112	O75439	O75439	Mitochondrial-processing peptidase subunit beta	PMPCB
28.4425	29.8714	28.1322	29.8138	29.7229	28.6868							16	12	12	50.9	38.5	38.5	39.171	0	100.59	2201600000	125	0.386079	0.417141	-0.592448	-0.223891	O75477	O75477	Erlin-1	ERLIN1
31.0384	30.358	31.1854	31.2134	31.2086	31.4842							16	16	16	54.9	54.9	54.9	30.241	0	213.63	9806300000	242	0.749153	0.486033	-0.441448	-0.194417	O75489	O75489	NADH dehydrogenase [ubiquinone] iron-sulfur protein 3, mitochondrial	NDUFS3
27.2641	27.1194	26.6396	26.822	26.8993	26.7838							3	3	3	50.6	50.6	50.6	10.058	0	16.554	610440000	22	0.377981	0.819278	0.172661	0.0787776	O75531	O75531	Barrier-to-autointegration factor;Barrier-to-autointegration factor, N-terminally processed	BANF1
26.405	26.1325	26.5932	26.1775	24.8387	26.7057							8	8	8	32	32	32	45.285	0	103.12	388660000	42	0.339725	0.521968	0.469631	0.182629	O75600	O75600	2-amino-3-ketobutyrate coenzyme A ligase, mitochondrial	GCAT
27.7941	27.8038	27.5474	28.8834	28.6359	28.3024			+			+	14	14	14	42.6	42.6	42.6	48.349	0	93.418	1073800000	78	2.04523	0.212423	-0.89214	-0.407731	O75616	O75616	GTPase Era, mitochondrial	ERAL1
29.3237	29.2349	29.6751	29.8475	29.911	30.272			+			+	29	19	19	53.4	44.1	44.1	74.761	0	157.49	3693300000	137	1.4733	0.344517	-0.598926	-0.273668	O75746	O75746	Calcium-binding mitochondrial carrier protein Aralar1	SLC25A12
29.1585	26.4401	29.1676	25.5869	25.9847	29.0843			+	+			10	10	10	25.7	25.7	25.7	54.812	0	75.022	1740300000	75	0.40629	0.218619	1.37007	0.399395	O75844	O75844	CAAX prenyl protease 1 homolog	ZMPSTE24
26.2353	25.3806	26.5146	24.6915	25.7591	26.4788							9	9	9	26.4	26.4	26.4	61.863	0	40.265	291710000	31	0.256191	0.603747	0.400345	0.152732	O75879	O75879	Glutamyl-tRNA(Gln) amidotransferase subunit B, mitochondrial	GATB
31.5709	30.6267	30.9972	32.5903	33.0124	31.8839			++		+	+	17	17	17	83.9	83.9	83.9	18.491	0	166.61	15489000000	283	1.53875	0.145054	-1.43059	-0.589025	O75947	O75947	ATP synthase subunit d, mitochondrial	ATP5H
31.2952	30.9656	31.4289	31.1419	31.1216	30.5733							7	7	7	54.4	54.4	54.4	11.428	0	82.87	9811000000	89	0.542183	0.678459	0.284302	0.127397	O75964	O75964	ATP synthase subunit g, mitochondrial	ATP5L
30.0652	29.3123	29.939	28.9263	28.9288	30.4528							20	20	20	42.8	42.8	42.8	69.223	0	189.52	4436700000	174	0.236533	0.665641	0.336234	0.131384	O76031	O76031	ATP-dependent Clp protease ATP-binding subunit clpX-like, mitochondrial	CLPX
30.4596	28.1017	30.3274	27.6267	28.5318	30.5964							22	22	22	49.8	49.8	49.8	67.454	0	202.18	4724700000	156	0.240723	0.416608	0.711318	0.224742	O94826	O94826	Mitochondrial import receptor subunit TOM70	TOMM70A
31.1531	32.3375	31.1198	32.485	32.2913	31.0168							22	22	18	67	67	57.8	37.839	0	232.63	14387000000	269	0.256867	0.611826	-0.394206	-0.151019	O94905	O94905	Erlin-2	ERLIN2
30.714	29.7551	30.6825	29.1497	28.6822	30.4734							28	28	27	41.7	41.7	40.8	86.401	0	269.41	6194500000	216	0.695149	0.240379	0.948774	0.361874	O95140	O95140	Mitofusin-2	MFN2
32.7983	31.9915	32.6366	31.5553	31.2905	32.7523							37	37	37	55.6	55.6	55.6	83.353	0	323.31	27117000000	482	0.522302	0.390908	0.609399	0.24252	O95202	O95202	LETM1 and EF-hand domain-containing protein 1, mitochondrial	LETM1
24.4822	25.1092	25.2764	30.1505	29.995	28.9425	+	KO_WT	++		+	+	14	14	14	43.1	43.1	43.1	40.75	0	121.84	1278000000	68	3.33829	0	-4.74005	-1.93482	O95299	O95299	NADH dehydrogenase [ubiquinone] 1 alpha subcomplex subunit 10, mitochondrial	NDUFA10
26.3511	25.64	26.4755	25.7522	25.8158	26.3578							9	9	9	20.2	20.2	20.2	63.523	0	36.113	335630000	39	0.216753	0.821958	0.180272	0.077586	O95470	O95470	Sphingosine-1-phosphate lyase 1	SGPL1
28.0659	27.4757	27.9011	26.0251	25.4326	27.992			+	+			16	16	15	32.8	32.8	31.2	80.419	0	90.644	927930000	68	0.772918	0.179267	1.33095	0.476485	O95573	O95573	Long-chain-fatty-acid--CoA ligase 3	ACSL3
30.9236	31.1396	30.7915	30.662	30.3294	30.3863			+			+	24	24	24	44.9	44.9	44.9	66.9	0	288.3	8180800000	261	1.56818	0.411038	0.492324	0.229588	O95831	O95831	Apoptosis-inducing factor 1, mitochondrial	AIFM1
24.5688	25.4479	25.1797	27.6764	27.6272	27.1973			++		+	+	6	6	6	20.2	20.2	20.2	36.694	0	25.694	279950000	23	2.89441	0.0601481	-2.43485	-1.058	O95900	O95900	Probable tRNA pseudouridine synthase 2	TRUB2		TRUB2
26.4249	25.218	26.5652	24.5893	23.8246	25.4295			+	+			5	5	5	6.3	6.3	6.3	76.096	0	65.235	267620000	28	1.08469	0.152242	1.45488	0.553066	O96005	O96005	Cleft lip and palate transmembrane protein 1	CLPTM1
34.0957	33.4571	34.3255	32.6943	32.8732	34.0385							20	20	20	68.7	68.7	68.7	37.893	0	323.31	80931000000	739	0.69727	0.299585	0.757403	0.30356	O96008	O96008	Mitochondrial import receptor subunit TOM40 homolog	TOMM40
31.3839	31.3942	31.3877	32.0681	31.9562	32.7513			+			+	25	25	25	51.6	51.6	51.6	61.397	0	323.31	16508000000	318	1.60405	0.219909	-0.869948	-0.386897	P00367;P49448	P00367;P49448	Glutamate dehydrogenase 1, mitochondrial;Glutamate dehydrogenase 2, mitochondrial	GLUD1;GLUD2
32.5145	31.6008	32.4954	31.787	31.6928	32.8253							20	20	20	80.7	80.7	80.7	34.234	0	323.31	25349000000	334	0.0758998	0.909333	0.101824	0.0411958	P00387	P00387	NADH-cytochrome b5 reductase 3;NADH-cytochrome b5 reductase 3 membrane-bound form;NADH-cytochrome b5 reductase 3 soluble form	CYB5R3
24.6671	25.6773	24.0463	28.9534	29.3168	28.642	+	KO_WT	++		+	+	5	5	5	13.8	13.8	13.8	57.041	0	28.851	1342200000	51	2.90374	0	-4.17387	-1.66044	P00395	P00395	Cytochrome c oxidase subunit 1	MT-CO1
25.0041	25.5497	25.2495	33.5842	33.7655	33.1326	+	KO_WT	++		+	+	9	9	9	48	48	48	25.565	0	122.5	19115000000	130	5.3248	0	-8.22634	-3.66342	P00403	P00403	Cytochrome c oxidase subunit 2	MT-CO2
26.1656	26.2429	26.4045	31.7948	31.525	30.5952	+	KO_WT	++		+	+	3	3	3	13	13	13	29.95	0	66.349	4018800000	43	3.77179	0	-5.03398	-2.12397	P00414	P00414	Cytochrome c oxidase subunit 3	MT-CO3
25.9837	25.9515	25.9843	26.444	25.8459	23.6612							4	4	4	13.3	13.3	13.3	47.517	0	19.729	292430000	20	0.317673	0.413867	0.656137	0.230564	P00505	P00505	Aspartate aminotransferase, mitochondrial	GOT2
26.1747	30.3958	29.9556	31.3644	31.6961	29.9647			+		+		3	3	3	10.2	10.2	10.2	24.817	0	14.876	4855300000	36	0.683702	0.129186	-2.16639	-0.629589	P00846	P00846	ATP synthase subunit a	MT-ATP6
28.7259	27.8112	28.6675	27.3396	25.2832	28.6083			+	+			7	7	7	61.9	61.9	61.9	20.614	0	133.14	1469300000	58	0.583196	0.197104	1.32449	0.439604	P03246;P03247	P03246;P03247
26.3004	24.7069	26.3309	28.0009	28.4451	27.6521			++		+	+	3	3	3	8.8	8.8	8.8	35.66	0	18.681	556590000	30	1.74222	0.0757551	-2.25331	-0.872247	P03886	P03886	NADH-ubiquinone oxidoreductase chain 1	MT-ND1
25.4543	24.3818	24.7866	28.8612	28.8008	27.7017	+	KO_WT	++		+	+	4	4	4	10.9	10.9	10.9	51.58	0	30.739	534270000	21	2.73024	0.00828571	-3.58033	-1.43808	P03905	P03905	NADH-ubiquinone oxidoreductase chain 4	MT-ND4
25.8009	26.7294	24.5064	29.2777	28.9473	28.0838			++		+	+	4	4	4	6.5	6.5	6.5	67.026	0	57.107	623890000	15	1.86252	0.0421818	-3.0907	-1.12951	P03915	P03915	NADH-ubiquinone oxidoreductase chain 5	MT-ND5
29.078	28.7881	28.9902	29.2416	29.4914	29.7247			+			+	18	18	18	64.9	64.9	64.9	48.534	0	186.11	2717100000	127	1.50715	0.387893	-0.533782	-0.24669	P04181	P04181	Ornithine aminotransferase, mitochondrial;Ornithine aminotransferase, hepatic form;Ornithine aminotransferase, renal form	OAT
33.87	33.3706	33.9062	32.4292	32.8493	33.3139							36	36	36	65.6	65.6	65.6	68.569	0	323.31	54558000000	527	1.29392	0.231416	0.851485	0.368855	P04843	P04843	Dolichyl-diphosphooligosaccharide--protein glycosyltransferase subunit 1	RPN1
32.9718	32.7263	33.0038	31.654	32.0821	32.5573			+			+	29	29	29	55.2	55.2	55.2	69.283	0	323.31	31968000000	413	1.36281	0.24423	0.8028	0.352847	P04844	P04844	Dolichyl-diphosphooligosaccharide--protein glycosyltransferase subunit 2	RPN2
27.758	28.4089	27.7398	28.7061	28.6832	27.6409							3	3	3	27.3	27.3	27.3	13.936	0	23.55	1180000000	46	0.379419	0.59312	-0.374478	-0.155092	Q99878;Q96KK5;Q9BTM1;Q16777;Q93077;Q7L7L0;Q6FI13;P20671;P0C0S8;P04908;Q71UI9;P0C0S5;Q96QV6;P16104;Q8IUE6	Q99878;Q96KK5;Q9BTM1;Q16777;Q93077;Q7L7L0;Q6FI13;P20671;P0C0S8;P04908;Q71UI9;P0C0S5;Q96QV6;P16104	Histone H2A type 1-J;Histone H2A type 1-H;Histone H2A.J;Histone H2A type 2-C;Histone H2A type 1-C;Histone H2A type 3;Histone H2A type 2-A;Histone H2A type 1-D;Histone H2A type 1;Histone H2A type 1-B/E;Histone H2A.V;Histone H2A.Z;Histone H2A type 1-A;Histone H2AX	HIST1H2AJ;HIST1H2AH;H2AFJ;HIST2H2AC;HIST1H2AC;HIST3H2A;HIST2H2AA3;HIST1H2AD;HIST1H2AG;HIST1H2AB;H2AFV;H2AFZ;HIST1H2AA;H2AFX
34.0095	32.5959	34.1593	31.0762	31.2827	33.5585			+	+			50	50	31	49.6	49.6	30.3	112.89	0	323.31	56438000000	631	0.795363	0.149237	1.61572	0.549878	P05023;P50993;Q13733;P20648	P05023	Sodium/potassium-transporting ATPase subunit alpha-1	ATP1A1
29.5643	28.1701	29.7402	25.0407	24.9697	29.0548			+	+			11	11	11	44.2	44.2	44.2	35.061	0	81.222	2477000000	71	0.90958	0.0878667	2.80313	0.815221	P05026	P05026	Sodium/potassium-transporting ATPase subunit beta-1	ATP1B1
31.9503	31.383	32.2979	31.6311	31.7117	32.2102							32	32	31	62.1	62.1	60.5	56.381	0	323.31	18686000000	326	0.0271026	0.96958	0.026034	0.0112104	P05091;P00352	P05091	Aldehyde dehydrogenase, mitochondrial	ALDH2
36.0737	35.3701	36.2409	36.1368	35.7919	37.1017							34	34	15	74.5	74.5	35.2	32.852	0	323.31	359860000000	751	0.400451	0.523686	-0.448586	-0.181308	P05141;Q9H0C2	P05141	ADP/ATP translocase 2;ADP/ATP translocase 2, N-terminally processed	SLC25A5
26.2193	25.5283	26.1531	28.6208	28.6299	28.076			++		+	+	19	19	19	31.9	31.9	31.9	80.058	0	99.948	650350000	71	3.00664	0.06032	-2.47528	-1.08264	P05165	P05165	Propionyl-CoA carboxylase alpha chain, mitochondrial	PCCA
27.6562	27.7219	27.4745	28.3815	28.4446	28.2368			+			+	15	15	15	36.4	36.4	36.4	58.215	0	136.14	1024800000	88	2.80581	0.246389	-0.736809	-0.351492	P05166	P05166	Propionyl-CoA carboxylase beta chain, mitochondrial	PCCB
30.2365	29.1663	30.4294	24.9518	25.8138	29.6038			+	+			18	18	18	29.6	29.6	29.6	88.414	0	152.17	3919500000	136	0.998408	0.084878	3.15429	0.905918	P05556	P05556	Integrin beta-1	ITGB1
38.0548	38.1032	38.0331	38.8691	39.1312	38.6693			+			+	41	41	41	79.2	79.2	79.2	56.559	0	323.31	1713400000000	4181	2.43821	0.220742	-0.826191	-0.38691	P06576	P06576	ATP synthase subunit beta, mitochondrial	ATP5B
28.7865	28.2138	28.7752	28.3028	28.3798	28.9076							13	13	13	36.5	36.5	36.5	52.948	0	100.09	1936000000	91	0.0814462	0.937187	0.0617987	0.0272471	P07099	P07099	Epoxide hydrolase 1	EPHX1
26.7032	27.2522	28.0138	27.3961	27.4211	27.7272							8	8	8	51.2	51.2	51.2	22.088	0	42.966	816990000	42	0.185414	0.817572	-0.19171	-0.0800587	P07203	P07203	Glutathione peroxidase 1	GPX1
27.7221	27.454	27.7025	25.9144	24.4295	26.5216			++	+		+	13	13	13	36.2	36.2	36.2	57.116	0	120.13	677420000	52	1.48069	0.102137	2.00441	0.762895	P07237	P07237	Protein disulfide-isomerase	P4HB
26.3463	26.2857	25.6934	24.0968	25.8137	25.9278							6	6	6	17.8	17.8	17.8	49.67	0	42.325	250590000	30	0.589865	0.288324	0.829034	0.31549	P07437;Q9BVA1;Q13885;P68371;Q13509;P04350;CON__ENSEMBL:ENSBTAP00000025008;Q3ZCM7;A6NNZ2;Q9BUF5;Q9H4B7	P07437;Q9BVA1;Q13885;P68371;Q13509	Tubulin beta chain;Tubulin beta-2B chain;Tubulin beta-2A chain;Tubulin beta-4B chain;Tubulin beta-3 chain	TUBB;TUBB2B;TUBB2A;TUBB4B;TUBB3
26.2802	24.9785	27.1297	24.207	25.1225	26.0556			+	+			10	10	10	12.6	12.6	12.6	141.48	0	77.298	334920000	31	0.537107	0.243099	1.00109	0.354712	P08183;P21439	P08183	Multidrug resistance protein 1	ABCB1
32.0179	30.6029	32.1727	27.8714	28.0692	30.6146			+	+			18	18	18	36.2	36.2	36.2	67.993	0	265.49	12063000000	179	1.2697	0.087	2.74611	0.910908	P08195	P08195	4F2 cell-surface antigen heavy chain	SLC3A2
32.4281	32.5949	32.601	33.6833	33.9881	33.1305			++		+	+	34	34	34	73.1	73.1	73.1	43.295	0	323.31	37193000000	500	1.83414	0.177849	-1.0593	-0.469274	P08559;P29803	P08559	Pyruvate dehydrogenase E1 component subunit alpha, somatic form, mitochondrial	PDHA1
30.7154	30.439	30.7642	31.6017	31.6933	31.0053			+			+	13	13	13	40.6	40.6	40.6	35.422	0	193.56	8914200000	158	1.53677	0.242272	-0.79392	-0.354701	P08574	P08574	Cytochrome c1, heme protein, mitochondrial	CYC1
29.0101	28.048	29.0824	25.3858	27.2019	28.6967			+	+			12	12	7	38.7	38.7	23.7	40.532	0	92.625	1855700000	80	0.731604	0.151899	1.61873	0.537131	P08754	P08754	Guanine nucleotide-binding protein G(k) subunit alpha	GNAI3
27.1111	27.4462	27.0995	29.1862	29.0809	28.5886			++		+	+	6	6	6	31.5	31.5	31.5	32.854	0	73.705	1085800000	46	2.87948	0.0947826	-1.73299	-0.781875	P08865	P08865	40S ribosomal protein SA	RPSA
35.7074	35.9859	35.6142	35.0323	34.8111	34.5747			+			+	26	26	26	72.1	72.1	72.1	38.632	0	323.31	204930000000	623	2.29272	0.195576	0.963164	0.443246	P09001	P09001	39S ribosomal protein L3, mitochondrial	MRPL3		uL3m
31.9907	32.3817	31.9887	33.1014	32.9377	32.6887			+			+	27	27	27	56.8	56.8	56.8	54.177	0	323.31	24294000000	434	1.94799	0.241216	-0.788872	-0.362301	P09622	P09622	Dihydrolipoyl dehydrogenase, mitochondrial	DLD
30.577	30.6486	30.4899	30.2577	30.2553	30.4328			+			+	4	4	4	36.7	36.7	36.7	14.728	0	68.911	5809900000	91	1.5803	0.690197	0.256576	0.123676	P62987;P62979;P0CG47;P0CG48	P62987;P62979;P0CG47;P0CG48	Ubiquitin-60S ribosomal protein L40;Ubiquitin;60S ribosomal protein L40;Ubiquitin-40S ribosomal protein S27a;Ubiquitin;40S ribosomal protein S27a;Polyubiquitin-B;Ubiquitin;Polyubiquitin-C;Ubiquitin	UBA52;RPS27A;UBB;UBC
26.2619	26.0202	26.2026	25.8338	24.1103	26.2195							6	5	1	12	10	2.3	70.051	0	30.95	286830000	22	0.520933	0.317488	0.77369	0.291684	P0DMV9;P0DMV8	P0DMV9;P0DMV8	Heat shock 70 kDa protein 1B;Heat shock 70 kDa protein 1A	HSPA1B;HSPA1A
36.2177	36.869	36.3532	37.9717	37.9258	37.7368			++		+	+	37	37	37	56.3	56.3	56.3	68.996	0	323.31	678340000000	1776	2.56992	0.129739	-1.39811	-0.632336	P10515	P10515	Dihydrolipoyllysine-residue acetyltransferase component of pyruvate dehydrogenase complex, mitochondrial	DLAT
36.712	36.0064	36.6916	36.0623	36.219	37.2571							66	66	66	89	89	89	61.054	0	323.31	502140000000	2310	0.032733	0.956582	-0.0427551	-0.0175167	P10809	P10809	60 kDa heat shock protein, mitochondrial	HSPD1
30.689	30.2076	30.707	29.8985	29.7339	30.2992							23	23	22	43.3	43.3	43.3	72.332	0	312.96	6604100000	207	1.11828	0.386434	0.557301	0.249423	P11021	P11021	78 kDa glucose-regulated protein	HSPA5
28.3089	28.7492	28.4327	28.5511	28.3634	28.2504							20	19	12	37.3	37.3	25.4	70.897	0	108.68	1537300000	92	0.27679	0.889504	0.108655	0.0503568	P11142	P11142	Heat shock cognate 71 kDa protein	HSPA8
28.2314	26.6984	28.4068	24.266	22.2953	27.0095			+	+			6	6	6	9.6	9.6	9.6	54.083	0	61.554	915770000	39	1.03965	0.0752432	3.25529	0.937939	P11166	P11166	Solute carrier family 2, facilitated glucose transporter member 1	SLC2A1
30.3275	31.0554	30.1536	32.6409	32.1354	30.7615			+		+		18	18	18	44.2	44.2	44.2	52.221	0	244.96	11698000000	468	0.999788	0.166946	-1.33374	-0.507945	P11172	P11172	Uridine 5-monophosphate synthase;Orotate phosphoribosyltransferase;Orotidine 5-phosphate decarboxylase	UMPS
32.4902	32.8796	32.6431	34.0722	34.2865	33.4002			++		+	+	21	21	21	69.4	69.4	69.4	39.233	0	323.31	45721000000	558	1.89988	0.148229	-1.24864	-0.545252	P11177	P11177	Pyruvate dehydrogenase E1 component subunit beta, mitochondrial	PDHB
32.2042	32.6635	32.3039	31.4174	31.7596	30.9552			++	+		+	30	30	30	72.6	72.6	72.6	53.486	0	323.31	20446000000	390	1.69257	0.194523	1.01313	0.445997	P11182	P11182	Lipoamide acyltransferase component of branched-chain alpha-keto acid dehydrogenase complex, mitochondrial	DBT
28.9642	27.72	28.7685	27.0211	27.5624	28.8936							12	12	12	37.1	37.1	37.1	46.588	0	171.61	1745700000	60	0.41347	0.389191	0.65853	0.24597	P11310	P11310	Medium-chain specific acyl-CoA dehydrogenase, mitochondrial	ACADM
28.2295	28.0167	28.5502	24.3321	25.0293	25.1628	+	KO_WT	++	+		+	23	23	23	12.8	12.8	12.8	274.37	0	135.41	960010000	83	3.47006	0.00892308	3.42412	1.48836	P11717	P11717	Cation-independent mannose-6-phosphate receptor	IGF2R
30.1958	29.0641	30.2311	30.2891	30.0982	31.2881							25	6	6	68.1	17.1	17.1	33.064	0	44.331	5755100000	69	0.614561	0.322643	-0.728156	-0.287584	P12235	P12235	ADP/ATP translocase 1	SLC25A4
32.4227	31.3699	32.5481	32.2004	32.0635	33.2051							30	13	7	71.5	38.9	21.1	32.866	0	194.86	27378000000	293	0.293638	0.614959	-0.376094	-0.149318	P12236	P12236	ADP/ATP translocase 3;ADP/ATP translocase 3, N-terminally processed	SLC25A6
30.8155	30.6288	30.7899	30.2227	30.4771	30.4231			+			+	14	14	14	48.2	48.2	48.2	47.036	0	211.64	7803900000	186	1.72635	0.533768	0.370425	0.176648	P12532;P17540	P12532	Creatine kinase U-type, mitochondrial	CKMT1A
28.682	29.2488	29.4253	26.7738	27.3801	27.6369			++	+		+	13	13	13	44.3	44.3	44.3	50.47	0	103.43	1945300000	73	2.25999	0.0856716	1.85513	0.79272	P12694	P12694	2-oxoisovalerate dehydrogenase subunit alpha, mitochondrial	BCKDHA
26.1754	25.9445	26.1306	32.104	32.1587	31.7887	+	KO_WT	++		+	+	9	9	9	38.5	38.5	38.5	19.576	0	79.172	6639700000	82	5.7923	0	-5.93366	-2.77893	P13073	P13073	Cytochrome c oxidase subunit 4 isoform 1, mitochondrial	COX4I1
29.3203	28.7164	29.2925	29.1936	29.0736	29.8864							14	14	14	61.3	61.3	61.3	35.079	0	142.95	3029000000	141	0.356628	0.706844	-0.274813	-0.118414	P13804	P13804	Electron transfer flavoprotein subunit alpha, mitochondrial	ETFA
30.0642	29.5667	29.9248	24.2898	24.638	29.143			+	+			27	27	25	35.7	35.7	34	92.468	0	221.3	3311800000	126	1.14675	0.058	3.82827	1.07236	P14625;Q58FF3	P14625	Endoplasmin	HSP90B1
27.3022	28.157	27.5538	29.5199	29.0724	28.7112			++		+	+	10	10	10	33.4	33.4	33.4	31.324	0	39.637	1301200000	78	1.84421	0.137593	-1.43016	-0.609876	P15880	P15880	40S ribosomal protein S2	RPS2
32.1873	31.2639	32.2864	30.3641	30.2567	31.9616			+	+			40	40	40	41	41	41	114.76	0	323.31	17989000000	432	0.755035	0.219083	1.05176	0.398357	P16615;O14983;Q93084	P16615	Sarcoplasmic/endoplasmic reticulum calcium ATPase 2	ATP2A2
30.2724	30.0099	30.463	29.935	29.8333	29.8374			+			+	5	5	5	30.2	30.2	30.2	21.541	0	62.314	4985900000	61	1.31298	0.530274	0.379881	0.177888	P17152	P17152	Transmembrane protein 11, mitochondrial	TMEM11
27.6887	26.5846	27.9867	24.9391	24.6079	27.2772			+	+			12	12	12	12.4	12.4	12.4	129.29	0	58.191	711150000	42	0.896941	0.133256	1.81195	0.615872	P17301	P17301	Integrin alpha-2	ITGA2
24.7471	25.1558	26.1403	27.3799	27.8421	27.3582			++		+	+	13	13	13	31.3	31.3	31.3	60.343	0	50.248	398390000	49	2.10187	0.0799111	-2.179	-0.892096	P17987	P17987	T-complex protein 1 subunit alpha	TCP1
26.7058	27.2434	26.697	27.2085	27.3166	27.0269							9	9	9	16.8	16.8	16.8	76.613	0	46.334	520600000	46	0.688811	0.649615	-0.301931	-0.137272	P19338	P19338	Nucleolin	NCL
33.9199	34.2106	33.9255	33.0168	32.9035	32.1989			++	+		+	54	54	54	58.8	58.8	58.8	102.48	0	323.31	58409000000	669	2.06382	0.147556	1.31224	0.577253	P19367;Q2TB90;P52789;P52790	P19367	Hexokinase-1	HK1
30.2087	28.6199	30.2029	24.8534	24.3231	29.7058			+	+			30	30	19	33	33	21.4	134.68	0	275.78	3715500000	171	0.878956	0.0781739	3.38309	0.892062	P20020;Q16720;Q01814	P20020	Plasma membrane calcium-transporting ATPase 1	ATP2B1
31.3559	30.1985	31.698	29.1325	29.5228	31.3201			+	+			19	19	17	45.9	45.9	43.6	59.681	0	323.31	10251000000	196	0.602327	0.220336	1.09232	0.388424	P21397	P21397	Amine oxidase [flavin-containing] A	MAOA
36.2303	36.2961	36.353	36.1687	36.0472	36.3874							29	29	29	94.3	94.3	94.3	30.772	0	323.31	378670000000	947	0.363685	0.904389	0.0920575	0.0437188	P21796	P21796	Voltage-dependent anion-selective channel protein 1	VDAC1
31.2252	30.1959	30.9633	30.1796	30.2565	31.608							14	14	14	47.9	47.9	47.9	31.629	0	91.345	9160200000	167	0.0712587	0.90374	0.113405	0.0443461	P21912	P21912	Succinate dehydrogenase [ubiquinone] iron-sulfur subunit, mitochondrial	SDHB
27.2916	26.2395	27.2537	24.5431	24.9365	27.3986			+	+			3	3	3	20.6	20.6	20.6	25.416	0	49.21	533840000	15	0.609964	0.196455	1.30222	0.440288	P21926	P21926	CD9 antigen	CD9
27.9952	28.119	28.3615	23.8964	25.0048	26.7073			++	+		+	9	9	9	36.2	36.2	36.2	43.122	0	91.597	934410000	45	1.63704	0.058	2.95577	1.04648	P21953	P21953	2-oxoisovalerate dehydrogenase subunit beta, mitochondrial	BCKDHB
27.4166	27.005	27.1347	23.1791	25.5696	26.8566			+	+			8	8	8	47.6	47.6	47.6	30.037	0	102.92	545150000	37	0.849827	0.126071	1.98365	0.643153	P21964	P21964	Catechol O-methyltransferase	COMT
29.5721	29.2504	29.5503	30.15	30.3545	30.1715			+			+	11	11	6	75	75	44.1	17.298	0	53.575	4155300000	116	2.48196	0.239958	-0.767726	-0.361728	P22392;O60361	P22392;O60361	Nucleoside diphosphate kinase B;Putative nucleoside diphosphate kinase	NME2;NME2P1
31.7486	32.3726	31.6812	34.2779	34.0707	33.1095			++		+	+	19	19	19	49.9	49.9	49.9	48.442	0	323.31	32700000000	352	1.95521	0.0967429	-1.88525	-0.778423	P22695	P22695	Cytochrome b-c1 complex subunit 2, mitochondrial	UQCRC2
28.5075	28.0104	28.7344	28.8896	28.4778	29.3501							17	17	17	54.4	54.4	54.4	47.862	0	200.66	1911000000	107	0.670671	0.445536	-0.488393	-0.209572	P22830	P22830	Ferrochelatase, mitochondrial	FECH
25.2296	25.6754	25.6436	26.3047	26.1349	25.6106							9	9	9	32	32	32	65.443	0	48.608	168230000	32	0.922442	0.41837	-0.50055	-0.22212	P23368	P23368	NAD-dependent malic enzyme, mitochondrial	ME2
25.4237	24.9335	25.766	26.2192	26.3948	26.6787			++		+	+	7	7	7	11.8	11.8	11.8	112.73	0	54.399	258490000	33	1.72827	0.183102	-1.0565	-0.464153	P23378	P23378	Glycine dehydrogenase (decarboxylating), mitochondrial	GLDC
28.2991	28.9299	28.4659	30.0522	29.7545	29.47			++		+	+	15	15	15	63	63	63	26.688	0	84.316	2165500000	108	2.03885	0.15515	-1.19387	-0.529969	P23396	P23396	40S ribosomal protein S3	RPS3
32.0296	31.9821	32.1836	31.8595	32.3025	31.2085							17	17	17	57.4	57.4	57.4	28.908	0	323.31	18592000000	254	0.353337	0.705884	0.274915	0.118321	P24539	P24539	ATP synthase F(0) complex subunit B1, mitochondrial	ATP5F1
30.5592	29.781	30.48	30.0072	30.0237	31.1679							23	23	23	57.4	57.4	57.4	45.199	0	296.54	6701300000	198	0.0990438	0.890121	-0.12619	-0.0513617	P24752	P24752	Acetyl-CoA acetyltransferase, mitochondrial	ACAT1
24.5044	25.7161	25.6583	27.0073	26.3803	26.0614			+		+		3	3	3	35.6	35.6	35.6	14.515	0	9.7883	138430000	11	1.15955	0.181613	-1.19006	-0.479358	P25398	P25398	40S ribosomal protein S12	RPS12
38.4516	38.8383	38.4669	39.5828	39.5913	38.9154			+			+	57	57	57	74.7	74.7	74.7	59.75	0	323.31	2212600000000	3736	1.40872	0.257505	-0.777551	-0.344484	P25705	P25705	ATP synthase subunit alpha, mitochondrial	ATP5A1
32.1055	30.9603	31.9842	29.3249	29.6794	31.021			+	+			27	27	26	46.6	46.6	45.6	67.567	0	323.31	14144000000	269	1.2454	0.130088	1.67491	0.636498	P27824	P27824	Calnexin	CANX
30.4424	30.1137	30.5318	29.8797	29.9625	30.0146			+			+	29	29	29	47.3	47.3	47.3	75.475	0	323.31	5886600000	225	1.43448	0.491774	0.410353	0.19238	P28288	P28288	ATP-binding cassette sub-family D member 3	ABCD3
24.7903	24.106	24.0968	31.9574	31.8451	31.3246	+	KO_WT	++		+	+	32	32	32	61.1	61.1	61.1	79.467	0	323.31	5160600000	188	4.78282	0	-7.37795	-3.20609	P28331	P28331	NADH-ubiquinone oxidoreductase 75 kDa subunit, mitochondrial	NDUFS1
26.2601	25.8825	26.5413	24.2675	24.6964	25.6289			++	+		+	4	4	4	21.1	21.1	21.1	31.554	0	55.333	280750000	34	1.42641	0.147619	1.36373	0.557788	P29966	P29966	Myristoylated alanine-rich C-kinase substrate	MARCKS
27.693	26.9049	27.8875	25.7571	24.5234	27.3541			+	+			10	10	5	33.4	33.4	16.4	42.123	0	56.167	723690000	52	0.861527	0.147972	1.61692	0.562854	P29992	P29992	Guanine nucleotide-binding protein subunit alpha-11	GNA11
27.3328	28.1286	27.6751	28.5206	28.4251	28.0349							9	9	9	48.1	48.1	48.1	22.086	0	112.64	1007900000	73	1.05323	0.348839	-0.614681	-0.270283	P30044	P30044	Peroxiredoxin-5, mitochondrial	PRDX5
29.665	30.1415	30.4273	31.848	31.6341	31.1214			++		+	+	11	11	11	44.1	44.1	44.1	27.692	0	95.826	7292700000	108	2.03219	0.12841	-1.45657	-0.630636	P30048	P30048	Thioredoxin-dependent peroxide reductase, mitochondrial	PRDX3
32.3428	32.2025	32.3185	33.2703	33.2128	32.8027			+			+	5	5	5	41.1	41.1	41.1	17.49	0	76.373	27207000000	103	2.2041	0.228348	-0.807353	-0.37491	P30049	P30049	ATP synthase subunit delta, mitochondrial	ATP5D
25.4044	25.3516	25.2872	25.5923	25.9833	26.1508			+			+	5	5	5	25.9	25.9	25.9	31.387	0	35.445	211120000	38	1.53279	0.37147	-0.561083	-0.258695	P30084	P30084	Enoyl-CoA hydratase, mitochondrial	ECHS1
26.9573	26.7793	27.0034	24.8108	25.7796	24.4008			++	+		+	8	8	8	21	21	21	56.782	0	39.493	343540000	30	2.00646	0.0883077	1.91624	0.793663	P30101	P30101	Protein disulfide-isomerase A3	PDIA3
30.787	30.1392	30.968	30.1558	30.5761	31.6166							22	21	21	56.3	54.5	54.5	57.206	0	261.45	9047400000	195	0.109087	0.862207	-0.151419	-0.0605238	P30837;P47895	P30837	Aldehyde dehydrogenase X, mitochondrial	ALDH1B1
34.2895	33.3477	34.3374	33.3236	33.3368	34.8665							30	30	30	62.8	62.8	62.8	72.691	0	323.31	86886000000	639	0.0875975	0.875601	0.149217	0.0572801	P31040	P31040	Succinate dehydrogenase [ubiquinone] flavoprotein subunit, mitochondrial	SDHA
31.8293	32.24	31.919	34.214	34.327	33.3744			++		+	+	29	29	28	69.6	69.6	68.1	52.645	0	323.31	35219000000	409	2.43019	0.078566	-1.97573	-0.849657	P31930	P31930	Cytochrome b-c1 complex subunit 1, mitochondrial	UQCRC1
32.6511	33.7186	32.3834	34.8293	34.4392	33.017			+		+		32	32	25	65.1	65.1	51.2	61.244	0	323.31	47249000000	581	0.793443	0.197207	-1.17746	-0.438481	P32189;Q14409	P32189;Q14409	Glycerol kinase;Putative glycerol kinase 3	GK;GK3P
27.8631	27.896	27.798	26.9028	27.3887	27.4885			+			+	10	9	9	47.6	43.6	43.6	33.36	0	48.099	1007700000	61	1.49675	0.348789	0.592404	0.271348	P32322	P32322	Pyrroline-5-carboxylate reductase 1, mitochondrial	PYCR1
30.1015	30.1569	30.2497	30.6092	30.8166	30.5414			+			+	21	21	21	53.2	53.2	53.2	55.992	0	156.75	5838900000	192	2.18827	0.414057	-0.486399	-0.232349	P34897;P34896	P34897	Serine hydroxymethyltransferase, mitochondrial	SHMT2
34.1242	35.4594	33.751	36.5331	36.3217	34.5078			+		+		27	27	27	87.1	87.1	87.1	29.804	0	323.31	151770000000	635	0.746357	0.181125	-1.34271	-0.475144	P35232	P35232	Prohibitin	PHB
31.6164	29.829	31.7364	28.6917	27.6576	30.9215			+	+			9	9	9	33.8	33.8	33.8	42.2	0	291.16	10238000000	121	0.795853	0.12995	1.97032	0.626768	P35613	P35613	Basigin	BSG
35.4717	35.9258	35.4262	36.8326	36.8383	35.9191							19	19	19	51.3	51.3	51.3	32.996	0	224.9	296960000000	963	1.25599	0.221945	-0.922089	-0.393284	P36542	P36542	ATP synthase subunit gamma, mitochondrial	ATP5C1
33.8268	32.7541	33.5744	32.2042	31.7883	33.9055							56	56	56	60.2	60.2	60.2	106.49	0	323.31	52961000000	725	0.446854	0.341507	0.75245	0.276224	P36776	P36776	Lon protease homolog, mitochondrial	LONP1
34.3386	35.0049	34.2258	35.6018	35.3964	34.3845							26	26	26	62.5	62.5	62.5	48.755	0	323.31	124490000000	619	0.604689	0.388396	-0.604493	-0.246941	P36957	P36957	Dihydrolipoyllysine-residue succinyltransferase component of 2-oxoglutarate dehydrogenase complex, mitochondrial	DLST
25.8194	26.0481	25.5324	27.6798	27.8968	26.3223			++		+	+	8	8	8	17.7	17.7	17.7	68.303	0	47.488	250310000	33	1.36122	0.141228	-1.49965	-0.596345	P38606	P38606	V-type proton ATPase catalytic subunit A	ATP6V1A
33.3655	33.1407	33.2162	34.7446	34.706	34.8613			++		+	+	51	51	51	60.7	60.7	60.7	73.68	0	323.31	75647000000	898	4.33694	0.109235	-1.52984	-0.735188	P38646	P38646	Stress-70 protein, mitochondrial	HSPA9
27.4685	27.6193	24.8537	28.9366	29.1353	28.5503			+		+		8	8	8	43.4	43.4	43.4	16.06	0	37.441	1030700000	51	1.14574	0.103556	-2.22691	-0.764199	P39019	P39019	40S ribosomal protein S19	RPS19
32.6435	32.2303	32.6238	31.25	31.7342	32.0587			+			+	16	16	16	54.2	54.2	54.2	50.8	0	323.31	23335000000	249	1.40789	0.23863	0.818243	0.360336	P39656	P39656	Dolichyl-diphosphooligosaccharide--protein glycosyltransferase 48 kDa subunit	DDOST
27.3762	24.907	27.5282	28.6754	28.4667	28.3269			+		+		12	12	12	35	35	35	58.024	0	36.317	700940000	52	1.0352	0.113725	-1.88587	-0.66042	P40227	P40227	T-complex protein 1 subunit zeta	CCT6A
34.764	34.3713	34.8318	35.3042	35.257	35.7414			+			+	51	51	51	69.2	69.2	69.2	82.999	0	323.31	165110000000	1548	1.67933	0.246411	-0.778453	-0.352134	P40939	P40939	Trifunctional enzyme subunit alpha, mitochondrial;Long-chain enoyl-CoA hydratase;Long chain 3-hydroxyacyl-CoA dehydrogenase	HADHA
26.3886	25.3798	24.848	28.0118	27.8913	27.452			++		+	+	4	4	4	40.5	40.5	40.5	9.461	0	28.114	452350000	24	2.01593	0.0828571	-2.24629	-0.904754	P42677;Q71UM5	P42677;Q71UM5	40S ribosomal protein S27;40S ribosomal protein S27-like	RPS27;RPS27L
37.1081	36.7292	37.2274	36.3881	36.3308	36.9795							133	133	132	83	83	82.5	157.9	0	323.31	596890000000	3162	0.824286	0.467904	0.455448	0.201881	P42704	P42704	Leucine-rich PPR motif-containing protein, mitochondrial	LRPPRC
24.8055	25.6065	25.102	26.3493	27.0288	26.5436			++		+	+	10	10	10	31.7	31.7	31.7	41.924	0	32.361	225810000	37	2.04864	0.128947	-1.46924	-0.636307	P42765	P42765	3-ketoacyl-CoA thiolase, mitochondrial	ACAA2
32.9737	32.199	33.0216	31.9692	31.7756	33.1583							48	48	48	73.3	73.3	73.3	80.852	0	323.31	33747000000	600	0.352124	0.546108	0.430339	0.171597	P43304	P43304	Glycerol-3-phosphate dehydrogenase, mitochondrial	GPD2
28.6674	27.7399	28.8524	26.8977	26.9016	28.0403			+	+			3	3	3	11.9	11.9	11.9	32.235	0	55.017	1403000000	39	1.04426	0.188282	1.14004	0.453686	P43307	P43307	Translocon-associated protein subunit alpha	SSR1
36.5263	36.5451	36.5915	36.4372	36.6358	36.7461							23	23	23	74.8	74.8	74.8	31.566	0	323.31	440060000000	1122	0.219506	0.944801	-0.0520744	-0.0248871	P45880	P45880	Voltage-dependent anion-selective channel protein 2	VDAC2
26.4243	25.8179	26.6818	24.9069	24.9199	24.2849			++	+		+	7	7	7	22.9	22.9	22.9	47.485	0	43.754	292570000	23	2.07825	0.113592	1.6041	0.688195	P45954	P45954	Short/branched chain specific acyl-CoA dehydrogenase, mitochondrial	ACADSB
30.4157	30.7438	30.3835	25.6187	24.5747	23.9276	+	KO_WT	++	+		+	19	19	19	35.6	35.6	35.6	81.316	0	208.08	4205700000	124	3.48314	0	5.80734	2.31746	P46199	P46199	Translation initiation factor IF-2, mitochondrial	MTIF2
28.2764	28.7329	28.4544	29.5134	29.3191	29.1675			+			+	11	11	11	41.2	41.2	41.2	22.591	0	33.682	1951600000	82	2.15059	0.223066	-0.845413	-0.390248	P46781	P46781	40S ribosomal protein S9	RPS9
28.8432	29.0177	29.2442	30.3701	30.291	30.3928			++		+	+	1	1	1	1.1	1.1	1.1	189.25	0.0085911	3.1083	3506800000	27	3.40466	0.132433	-1.3163	-0.620864	P46940	P46940	Ras GTPase-activating-like protein IQGAP1	IQGAP1
31.035	30.4345	31.0111	29.7996	30.1322	30.5948							20	20	19	26.8	26.8	25.8	80.529	0	164.87	7627400000	207	1.00933	0.331894	0.651354	0.282851	P46977	P46977	Dolichyl-diphosphooligosaccharide--protein glycosyltransferase subunit STT3A	STT3A
29.4437	29.6757	29.309	31.5213	31.173	30.4245			++		+	+	10	10	10	48.2	48.2	48.2	29.668	0	108.59	4988700000	109	1.99454	0.113794	-1.56346	-0.667912	P47985;P0C7P4	P47985;P0C7P4	Cytochrome b-c1 complex subunit Rieske, mitochondrial;Cytochrome b-c1 complex subunit 11;Putative cytochrome b-c1 complex subunit Rieske-like protein 1	UQCRFS1;UQCRFS1P1
32.6741	32.427	32.5165	33.5296	33.4773	32.8245			+			+	13	13	13	58.7	58.7	58.7	23.277	0	225.87	33473000000	241	1.44109	0.269117	-0.737921	-0.329719	P48047	P48047	ATP synthase subunit O, mitochondrial	ATP5O
25.0759	24.3929	26.1385	26.3156	27.4809	25.9092			+		+		9	9	9	23.8	23.8	23.8	59.67	0	38.251	244290000	38	0.921303	0.16669	-1.36611	-0.507342	P48643	P48643	T-complex protein 1 subunit epsilon	CCT5
30.713	29.4791	30.6381	25.1032	24.5121	30.0182			+	+			11	11	11	34.9	34.9	34.9	57.548	0	253.68	5189800000	111	0.976872	0.070303	3.73219	0.984658	P49257	P49257	Protein ERGIC-53	LMAN1
35.4401	35.7829	35.42	34.9102	34.7068	34.4817			+			+	28	28	28	70.5	70.5	70.5	33.535	0	323.31	183270000000	698	2.11462	0.222938	0.848113	0.390686	P49406	P49406	39S ribosomal protein L19, mitochondrial	MRPL19		bL19m
33.1236	32.4602	33.1153	32.5857	32.4193	33.556							33	33	33	73.7	73.7	73.7	49.541	0	323.31	39353000000	491	0.0373982	0.956055	0.0459951	0.0190295	P49411	P49411	Elongation factor Tu, mitochondrial	TUFM
29.3135	29.6031	29.6323	29.9012	29.715	29.3664							26	26	26	46.4	46.4	46.4	70.389	0	223.72	3494000000	162	0.316671	0.85707	-0.144578	-0.0661118	P49748	P49748	Very long-chain specific acyl-CoA dehydrogenase, mitochondrial	ACADVL
30.1047	29.4488	30.2648	23.632	27.492	29.4585			+	+			10	10	10	42.9	42.9	42.9	24.976	0	71.126	3981900000	70	0.824902	0.0868966	3.07864	0.8255	P49755	P49755	Transmembrane emp24 domain-containing protein 10	TMED10
25.2763	24.6458	25.6085	30.5672	30.077	29.5219	+	KO_WT	++		+	+	19	19	19	55.4	55.4	55.4	50.817	0	123.76	1545700000	86	3.53017	0	-4.87853	-2.02146	P49821	P49821	NADH dehydrogenase [ubiquinone] flavoprotein 1, mitochondrial	NDUFV1
27.2865	27.075	26.9772	27.2496	24.5516	27.7202							8	8	8	25.1	25.1	25.1	39.591	0	31.982	658430000	31	0.240935	0.466125	0.60575	0.202499	P50213	P50213	Isocitrate dehydrogenase [NAD] subunit alpha, mitochondrial	IDH3A
29.1236	28.3795	29.0109	28.1757	28.3048	29.1745							13	13	13	41.9	41.9	41.9	50.765	0	97.055	2252000000	105	0.298104	0.704635	0.286336	0.119814	P50336	P50336	Protoporphyrinogen oxidase	PPOX
26.7475	26.6846	27.009	24.6945	24.1761	25.8543			++	+		+	7	7	7	24.2	24.2	24.2	46.44	0	49.577	338500000	18	1.70609	0.10096	1.90542	0.760353	P50454	P50454	Serpin H1	SERPINH1
25.9596	26.3339	26.2519	27.2517	27.4371	26.6987			+			+	8	8	8	19.7	19.7	19.7	57.924	0	39.122	357780000	56	1.71957	0.204409	-0.947332	-0.421191	P50991	P50991	T-complex protein 1 subunit delta	CCT4
27.7696	27.6938	27.891	27.8602	27.266	27.6829							6	6	6	43.5	43.5	43.5	23.482	0	63.726	987990000	37	0.417968	0.813271	0.181803	0.0831953	P51148;P61020;P20339	P51148	Ras-related protein Rab-5C	RAB5C
30.8588	30.7515	31.1599	31.4287	31.6292	31.4753			+			+	23	23	23	58.8	58.8	58.8	45.566	0	242.9	10477000000	267	1.90066	0.341625	-0.587648	-0.275062	P51398	P51398	28S ribosomal protein S29, mitochondrial	DAP3
28.587	27.5421	28.6498	26.7685	27.1157	28.3156							3	3	3	24.9	24.9	24.9	18.998	0	20.896	1372800000	29	0.659268	0.270199	0.859667	0.331854	P51571	P51571	Translocon-associated protein subunit delta	SSR4
28.3606	27.5137	28.3367	28.0733	28.341	28.7747							9	9	9	33.3	33.3	33.3	27.991	0	73.259	1495400000	54	0.399407	0.644471	-0.326007	-0.139	P51572	P51572	B-cell receptor-associated protein 31	BCAP31
29.6138	28.8348	29.7524	28.0557	28.321	29.2934							14	14	14	31.3	31.3	31.3	54.847	0	75.622	3168300000	108	0.827935	0.260197	0.843627	0.34123	P51648;P48448;P30838;P43353	P51648	Fatty aldehyde dehydrogenase	ALDH3A2
26.9527	27.2922	27.2273	27.6239	27.5336	27.3896			+			+	11	11	11	32	32	32	57.214	0	81.592	688180000	50	1.34656	0.553038	-0.358279	-0.168648	P51649	P51649	Succinate-semialdehyde dehydrogenase, mitochondrial	ALDH5A1
27.973	25.5682	25.7393	31.0086	31.307	30.1675	+	KO_WT	++		+	+	9	9	9	64	64	64	20.105	0	69.703	3018700000	74	2.18579	0	-4.40085	-1.54609	P51970	P51970	NADH dehydrogenase [ubiquinone] 1 alpha subcomplex subunit 8	NDUFA8
31.884	30.7963	31.8656	30.629	31.1713	30.929							8	8	8	48	48	48	21.348	0	58.385	12115000000	117	0.704355	0.378022	0.605552	0.253129	P52815	P52815	39S ribosomal protein L12, mitochondrial	MRPL12		bL12m
31.3441	30.8436	31.7386	32.8124	32.6882	33.2855			++		+	+	16	16	16	55	55	55	34.012	0	92.214	21511000000	222	2.16135	0.114839	-1.61995	-0.6993	P53007	P53007	Tricarboxylate transport protein, mitochondrial	SLC25A1
28.7898	28.272	28.7553	28.3359	27.7759	28.5963							12	12	12	41	41	41	30.601	0	114.76	1805600000	109	0.557133	0.577062	0.36964	0.161124	P53701	P53701	Cytochrome c-type heme lyase	HCCS
30.449	29.0726	30.6388	27.7141	26.5892	30.1901			+	+			7	7	7	14	14	14	53.944	0	119.88	4742000000	71	0.73883	0.141937	1.88899	0.595421	P53985	P53985	Monocarboxylate transporter 1	SLC16A1
26.4864	26.5606	26.6699	27.3641	27.1981	27.2303			+			+	16	16	16	19.4	19.4	19.4	139.56	0	110.93	484520000	45	3.14512	0.268155	-0.69186	-0.333642	P54098	P54098	DNA polymerase subunit gamma-1	POLG
30.6131	29.2819	30.8895	25.1415	28.2177	30.2268			+	+			10	10	10	43	43	43	31.512	0	63.826	5922500000	100	0.70161	0.112615	2.39949	0.674056	P54709	P54709	Sodium/potassium-transporting ATPase subunit beta-3	ATP1B3
30.3288	30.7087	30.3553	30.5161	30.4593	30.8294							28	28	28	44.2	44.2	44.2	87.301	0	323.31	6767800000	262	0.337493	0.859484	-0.137314	-0.0633355	P54886	P54886	Delta-1-pyrroline-5-carboxylate synthase;Glutamate 5-kinase;Gamma-glutamyl phosphate reductase	ALDH18A1
30.015	29.1073	30.0362	26.8833	27.9454	29.7646			+	+			19	19	19	19.2	19.2	19.2	131.45	0	128.51	3549500000	100	0.784116	0.156845	1.52176	0.525603	P55011;Q13621	P55011	Solute carrier family 12 member 2	SLC12A2
28.228	28.934	28.1431	28.4809	28.7139	27.8171							20	20	20	35.1	35.1	35.1	89.321	0	146.15	1415600000	132	0.0950853	0.910758	0.0977516	0.0412898	P55072	P55072	Transitional endoplasmic reticulum ATPase	VCP
34.1241	33.6227	34.2268	34.5197	34.5002	35.0185							36	36	36	69.6	69.6	69.6	51.294	0	323.31	100620000000	771	1.27996	0.299148	-0.688281	-0.305605	P55084	P55084	Trifunctional enzyme subunit beta, mitochondrial;3-ketoacyl-CoA thiolase	HADHB
31.4703	31.6138	31.5941	31.7798	31.6395	30.755							5	5	5	42.6	42.6	42.6	10.918	0	71.067	15381000000	146	0.199617	0.841643	0.167927	0.0722604	P56134	P56134	ATP synthase subunit f, mitochondrial	ATP5J2
28.018	27.0805	28.9841	24.0927	24.5595	27.2023			+	+			8	8	8	30.4	30.4	30.4	27.978	0	49.336	1084100000	35	1.15855	0.0773333	2.7427	0.880979	P57088	P57088	Transmembrane protein 33	TMEM33
29.399	28.7726	29.4821	28.9983	28.8882	29.5474							8	8	8	70.3	70.3	70.3	15.928	0	138.47	2925700000	86	0.0857419	0.927761	0.0732174	0.0317946	P57105	P57105	Synaptojanin-2-binding protein	SYNJ2BP
26.2183	26.4341	26.7641	24.6506	25.2633	26.044			+	+			3	3	3	37.5	37.5	37.5	9.9743	0	21.743	330470000	23	1.24906	0.17967	1.15285	0.47378	P60468	P60468	Protein transport protein Sec61 subunit beta	SEC61B
28.2993	28.1473	28.5121	28.9007	28.8281	28.8684			+			+	2	2	2	31.6	31.6	31.6	8.1828	0	42.549	1539600000	31	2.14505	0.370914	-0.546168	-0.259111	P60602	P60602	Reactive oxygen species modulator 1	ROMO1
27.1556	26.698	27.1305	25.6234	24.3098	26.8316			+	+			3	3	2	17	17	11.5	22.541	0	15.156	467220000	20	0.881477	0.162448	1.40645	0.512706	P61026;Q92928;Q92930;P59190	P61026	Ras-related protein Rab-10	RAB10
29.2467	28.8321	29.4181	28.5078	28.6449	29.0523							9	9	2	48.9	48.9	15.2	20.825	0	67.037	2516100000	76	0.836869	0.490616	0.430667	0.192369	P61224;A6NIZ1	P61224;A6NIZ1	Ras-related protein Rap-1b;Ras-related protein Rap-1b-like protein	RAP1B
27.4102	27.5804	27.361	28.9664	28.9791	28.8356			++		+	+	10	10	10	36	36	36	29.945	0	59.531	1204900000	55	4.27905	0.114773	-1.47648	-0.709595	P61247	P61247	40S ribosomal protein S3a	RPS3A
29.8924	29.0558	30.0628	27.9062	27.6048	29.6114			+	+			10	10	6	22.5	22.5	15.8	52.264	0	52.449	3395600000	104	0.863792	0.18459	1.29623	0.480454	P61619	P61619	Protein transport protein Sec61 subunit alpha isoform 1	SEC61A1
25.4549	25.1685	25.5442	26.7684	26.8195	26.8946			++		+	+	7	7	7	48.5	48.5	48.5	22.127	0	25.252	279780000	29	3.5692	0.112515	-1.43825	-0.67871	P62081	P62081	40S ribosomal protein S7	RPS7
29.2041	29.5598	29.07	30.305	30.0197	29.7398			+			+	12	12	12	52.9	52.9	52.9	24.205	0	160.64	3010200000	131	1.56202	0.265935	-0.743547	-0.335076	P62241	P62241	40S ribosomal protein S8	RPS8
27.2983	24.8296	27.4054	27.8717	27.8676	27.8389			+		+		6	6	6	39	39	39	16.445	0	18.69	731920000	23	0.73448	0.180601	-1.34833	-0.474535	P62249	P62249	40S ribosomal protein S16	RPS16
26.5542	27.0889	26.4496	28.7121	28.3101	28.036			++		+	+	5	5	5	33.1	33.1	33.1	16.273	0	53.316	774720000	43	2.39376	0.112048	-1.65514	-0.726306	P62263	P62263	40S ribosomal protein S14	RPS14
26.6799	26.9759	26.8258	28.2628	27.9621	27.6925			++		+	+	6	6	6	43.4	43.4	43.4	15.807	0	24.315	692310000	47	2.45621	0.157055	-1.14529	-0.524032	P62266	P62266	40S ribosomal protein S23	RPS23
25.5243	26.1497	25.1804	27.6262	27.2445	27.0103			++		+	+	7	7	7	42.8	42.8	42.8	17.718	0	31.458	305180000	32	2.12265	0.10823	-1.67555	-0.717354	P62269	P62269	40S ribosomal protein S18	RPS18
26.167	26.7575	23.8676	27.4727	27.1438	27.0744			+		+		4	4	4	25.8	25.8	25.8	17.222	0	21.324	348600000	20	0.852448	0.148197	-1.63295	-0.565027	P62277	P62277	40S ribosomal protein S13	RPS13
28.123	28.9124	27.5622	30.2706	29.8307	29.571			++		+	+	8	8	8	45.6	45.6	45.6	18.431	0	23.327	1890600000	47	1.7301	0.113542	-1.69162	-0.692813	P62280	P62280	40S ribosomal protein S11	RPS11
28.5667	29.0707	28.7868	30.394	30.1564	30.0092			++		+	+	15	15	15	55.1	55.1	55.1	29.597	0	113.71	2823200000	126	2.77026	0.128621	-1.37842	-0.631151	P62701;Q8TD47;P22090	P62701	40S ribosomal protein S4, X isoform	RPS4X
27.0279	27.0084	24.7791	28.5369	28.597	28.3164			++		+	+	8	8	8	31.7	31.7	31.7	28.68	0	54.367	760940000	38	1.3745	0.0892698	-2.21168	-0.803886	P62753	P62753	40S ribosomal protein S6	RPS6
27.2823	27.83	27.3014	28.0545	27.3709	24.785							5	5	5	41.7	41.7	41.7	11.367	0	17.125	758310000	36	0.294078	0.390011	0.73444	0.243863	P62805	P62805	Histone H4	HIST1H4A
25.6412	24.7384	25.5311	26.5406	26.4666	26.2302			++		+	+	3	3	3	29.3	29.3	29.3	15.423	0	16.381	232520000	21	1.68265	0.183425	-1.10889	-0.482253	P62847	P62847	40S ribosomal protein S24	RPS24
30.6793	29.6285	30.7405	29.2282	29.3266	30.4823							15	15	10	65.3	65.3	41.2	37.377	0	323.31	6090400000	122	0.548509	0.359117	0.67041	0.263865	P62873;P16520	P62873	Guanine nucleotide-binding protein G(I)/G(S)/G(T) subunit beta-1	GNB1
28.9584	28.0234	29.011	27.7877	27.6568	28.6591							10	6	4	39.4	24.4	16.5	37.331	0	108.43	1819900000	54	0.631443	0.374468	0.629716	0.257104	P62879	P62879	Guanine nucleotide-binding protein G(I)/G(S)/G(T) subunit beta-2	GNB2
28.4393	28.1221	28.4232	27.9574	27.7974	28.1343							6	6	6	34.9	34.9	34.9	21.45	0	25.941	1384800000	46	1.21021	0.549663	0.365171	0.170498	P63000;P60763;P15153	P63000;P60763;P15153	Ras-related C3 botulinum toxin substrate 1;Ras-related C3 botulinum toxin substrate 3;Ras-related C3 botulinum toxin substrate 2	RAC1;RAC3;RAC2
27.6008	26.7074	27.6995	23.9252	26.2865	27.4454			+	+			9	8	8	32.5	29.7	29.7	45.664	0	64.512	737830000	51	0.599489	0.17998	1.45022	0.47043	P63092;Q5JWF2	P63092;Q5JWF2	Guanine nucleotide-binding protein G(s) subunit alpha isoforms short;Guanine nucleotide-binding protein G(s) subunit alpha isoforms XLas	GNAS
23.906	25.2478	26.4892	27.2758	27.4393	26.5427			+		+		5	5	5	63.9	63.9	63.9	9.1113	0	32.899	301580000	26	1.10675	0.112648	-1.87157	-0.669565	P63220	P63220	40S ribosomal protein S21	RPS21
28.1542	27.2798	27.856	29.7021	29.5471	28.9901			++		+	+	13	13	13	50.5	50.5	50.5	35.076	0	129.54	1549200000	84	2.09962	0.1148	-1.64972	-0.70635	P63244	P63244	Guanine nucleotide-binding protein subunit beta-2-like 1;Guanine nucleotide-binding protein subunit beta-2-like 1, N-terminally processed	GNB2L1
32.502	32.9523	32.4599	31.3966	31.1012	30.9421			++	+		+	23	23	1	70.4	70.4	4.5	41.792	0	323.31	22971000000	312	2.71172	0.114824	1.49142	0.675984	P63261	P63261	Actin, cytoplasmic 2;Actin, cytoplasmic 2, N-terminally processed	ACTG1
26.7752	25.6144	27.2002	25.5459	25.7423	26.5328							3	3	3	16.2	16.2	16.2	20.625	0	32.658	450610000	23	0.452053	0.41313	0.589602	0.230156	P67812	P67812	Signal peptidase complex catalytic subunit SEC11A	SEC11A
26.19	23.3215	26.1041	26.1452	26.527	26.0554			+		+		6	6	6	18.8	18.8	18.8	50.184	0	26.224	268540000	20	0.471506	0.246181	-1.0373	-0.351247	Q5VTE0;P68104;Q05639	Q5VTE0;P68104	Putative elongation factor 1-alpha-like 3;Elongation factor 1-alpha 1	EEF1A1P5;EEF1A1
27.0007	26.4442	26.8207	26.821	26.4353	26.8186							6	6	1	20	20	3.1	49.895	0	53.505	486460000	51	0.110469	0.933441	0.0635192	0.0287665	Q9BQE3;P68363;P68366;Q9NY65;Q9H853	Q9BQE3;P68363;P68366;Q9NY65	Tubulin alpha-1C chain;Tubulin alpha-1B chain;Tubulin alpha-4A chain;Tubulin alpha-8 chain	TUBA1C;TUBA1B;TUBA4A;TUBA8
32.325	32.4311	32.387	32.5814	32.5301	32.1639							127	127	127	35.5	35.5	35.5	469.08	0	323.31	24601000000	975	0.119024	0.955369	-0.0441017	-0.0206566	P78527	P78527	DNA-dependent protein kinase catalytic subunit	PRKDC
32.9235	33.456	32.9568	33.6355	33.6893	33.1286							25	25	25	64.2	64.2	64.2	41.28	0	323.31	42255000000	432	0.682328	0.562738	-0.372337	-0.165623	P82650	P82650	28S ribosomal protein S22, mitochondrial	MRPS22
31.3216	31.6883	31.2073	32.0954	31.982	31.6809							19	19	19	83.2	83.2	83.2	20.116	0	221.31	13977000000	306	1.26438	0.409637	-0.513665	-0.234482	P82663	P82663	28S ribosomal protein S25, mitochondrial	MRPS25
28.4996	29.1147	28.6513	29.3237	29.3529	28.4051							8	8	8	36.3	36.3	36.3	22.999	0	54.463	2071000000	74	0.306164	0.714938	-0.272066	-0.115184	P82664	P82664	28S ribosomal protein S10, mitochondrial	MRPS10
31.5783	32.1075	31.5946	32.2448	32.3712	31.8466							14	14	14	55.1	55.1	55.1	36.844	0	323.31	18342000000	249	0.772816	0.533873	-0.394051	-0.176318	P82673	P82673	28S ribosomal protein S35, mitochondrial	MRPS35
32.3278	32.7718	32.3697	33.0377	33.0254	32.5285							25	25	25	50.2	50.2	50.2	48.006	0	323.31	28359000000	426	0.786592	0.552554	-0.374091	-0.168551	P82675	P82675	28S ribosomal protein S5, mitochondrial	MRPS5
29.6563	30.0331	29.3726	30.808	31.0121	29.9489							6	6	6	69.9	69.9	69.9	11.466	0	130.8	4470300000	98	1.12329	0.226368	-0.902349	-0.379492	P82909	P82909	28S ribosomal protein S36, mitochondrial	MRPS36
29.0281	29.741	28.907	29.5395	29.5618	28.942							4	4	4	37.1	37.1	37.1	20.616	0	136.37	2730800000	63	0.13701	0.889164	-0.122439	-0.0525487	P82912	P82912	28S ribosomal protein S11, mitochondrial	MRPS11
28.6035	29.0915	28.5242	29.7026	29.5133	28.9127							12	12	12	29.6	29.6	29.6	29.842	0	42.667	2120800000	99	1.00584	0.34014	-0.636505	-0.277115	P82914	P82914	28S ribosomal protein S15, mitochondrial	MRPS15
28.3514	28.8254	28.2612	29.1595	28.9575	28.5895							6	6	6	52.9	52.9	52.9	10.688	0	35.78	1790400000	47	0.809073	0.502173	-0.422853	-0.188624	P82921	P82921	28S ribosomal protein S21, mitochondrial	MRPS21
30.1154	30.4549	30.1962	30.8579	31.2469	30.6574			+			+	13	13	13	59.2	59.2	59.2	25.65	0	214.45	6235300000	173	1.52716	0.300255	-0.665185	-0.302209	P82930	P82930	28S ribosomal protein S34, mitochondrial	MRPS34
27.4428	28.0386	27.1748	28.4337	28.2175	27.64							8	8	8	67.2	67.2	67.2	14.226	0	52.252	1004100000	67	0.715276	0.414206	-0.545005	-0.232091	P82932	P82932	28S ribosomal protein S6, mitochondrial	MRPS6
32.2443	32.681	32.2534	32.9897	32.9142	32.4226							27	27	27	61.9	61.9	61.9	45.834	0	323.31	27918000000	423	0.769823	0.547341	-0.382576	-0.171647	P82933	P82933	28S ribosomal protein S9, mitochondrial	MRPS9
23.9166	27.0565	24.3736	28.3078	27.8783	27.0244			+		+		8	8	8	17.6	17.6	17.6	60.693	0	34.346	387140000	42	1.17433	0.08096	-2.62129	-0.859573	P83111	P83111	Serine beta-lactamase-like protein LACTB, mitochondrial	LACTB
27.5838	27.9951	27.4549	27.6265	27.2394	26.6979							3	3	3	28.7	28.7	28.7	19.329	0	21.055	812060000	27	0.711096	0.442224	0.490004	0.211689	P84103	P84103	Serine/arginine-rich splicing factor 3	SRSF3
30.6023	30.5844	30.307	31.7758	31.5813	31.6985			++		+	+	15	15	15	43.1	43.1	43.1	29.096	0	143.17	9118500000	125	3.36299	0.146944	-1.18727	-0.562411	Q00059	Q00059	Transcription factor A, mitochondrial	TFAM
34.016	33.096	34.2639	33.9201	33.6944	35.2231							19	19	19	40.9	40.9	40.9	40.094	0	158.24	91996000000	421	0.338775	0.503925	-0.487202	-0.187796	Q00325	Q00325	Phosphate carrier protein, mitochondrial	SLC25A3
34.6678	35.1845	34.5341	35.7781	35.6221	34.7696							69	69	56	67.8	67.8	61.7	115.93	0	323.31	147280000000	1446	0.734703	0.384561	-0.594481	-0.250745	Q02218	Q02218	2-oxoglutarate dehydrogenase, mitochondrial	OGDH
29.6118	30.0504	29.3894	29.5705	29.4784	28.4301							21	21	21	34.8	34.8	34.8	83.549	0	107.94	3201200000	165	0.561778	0.429814	0.524158	0.217123	Q02809	Q02809	Procollagen-lysine,2-oxoglutarate 5-dioxygenase 1	PLOD1
27.3634	26.2503	27.2833	23.1888	24.446	25.7564			++	+		+	9	9	9	8.1	8.1	8.1	191.48	0	113.49	412280000	40	1.41512	0.0789787	2.50191	0.886156	Q02952	Q02952	A-kinase anchor protein 12	AKAP12
32.2882	31.8555	32.4385	32.8993	32.8636	33.4627			+			+	21	21	21	72	72	72	34.061	0	323.31	29920000000	354	1.55383	0.221637	-0.881116	-0.389678	Q02978	Q02978	Mitochondrial 2-oxoglutarate/malate carrier protein	SLC25A11
26.3305	26.0493	25.8726	24.8252	26.6228	25.8675							5	5	5	14.6	14.6	14.6	87.217	0	63.939	249690000	20	0.227187	0.691674	0.312297	0.123052	Q03518	Q03518	Antigen peptide transporter 1	TAP1
29.4357	30.1112	29.7285	31.2646	30.9106	30.4304			++		+	+	9	9	9	58.8	58.8	58.8	17.259	0	149.27	5048800000	113	1.63125	0.183587	-1.11005	-0.480345	Q04837	Q04837	Single-stranded DNA-binding protein, mitochondrial	SSBP1
30.7085	30.7198	30.7022	30.9434	31.0714	30.7939			+			+	9	9	9	42.9	42.9	42.9	31.362	0	161.2	7865300000	116	1.3173	0.739919	-0.226079	-0.108673	Q07021	Q07021	Complement component 1 Q subcomponent-binding protein, mitochondrial	C1QBP
31.5851	30.2222	31.3941	28.4649	26.5308	30.7357			+	+			30	30	30	57.5	57.5	57.5	66.022	0	323.31	8712900000	241	0.902121	0.0983377	2.49001	0.757376	Q07065;Q96K21	Q07065	Cytoskeleton-associated protein 4	CKAP4
27.2975	27.6168	27.264	24.3215	23.9695	26.1784			++	+		+	7	7	7	34.7	34.7	34.7	35.206	0	59.625	476370000	25	1.68143	0.0729143	2.56965	0.953704	Q08257	Q08257	Quinone oxidoreductase	CRYZ
28.3047	28.75	28.2561	29.3523	29.0011	28.771							12	12	12	26.2	26.2	26.2	65.33	0	91.889	1584000000	80	1.23044	0.347466	-0.604548	-0.271003	Q08380	Q08380	Galectin-3-binding protein	LGALS3BP
28.7396	27.8666	28.7367	23.9326	26.4825	28.2248			+	+			18	18	18	38	38	38	64.732	0	151.33	1409000000	67	0.807547	0.113616	2.23429	0.681243	Q10471	Q10471	Polypeptide N-acetylgalactosaminyltransferase 2;Polypeptide N-acetylgalactosaminyltransferase 2 soluble form	GALNT2
26.4945	26.5484	26.4807	26.6507	24.759	26.4744							5	5	5	14.3	14.3	14.3	58.252	0	32.422	411900000	36	0.380335	0.445627	0.546477	0.209885	Q10713	Q10713	Mitochondrial-processing peptidase subunit alpha	PMPCA
33.2581	32.2239	33.0097	32.0423	31.77	33.4951							40	40	40	57.7	57.7	57.7	80.109	0	323.31	38593000000	505	0.252863	0.612348	0.394792	0.150708	Q12931	Q12931	Heat shock protein 75 kDa, mitochondrial	TRAP1
26.8361	26.8615	26.8692	27.5962	27.3761	27.212			+			+	7	7	7	27.4	27.4	27.4	35.816	0	56.831	576020000	52	2.07088	0.378692	-0.53919	-0.255328	Q13011	Q13011	Delta(3,5)-Delta(2,4)-dienoyl-CoA isomerase, mitochondrial	ECH1
35.2088	35.6496	35.1655	34.4976	34.3185	34.0399			++	+		+	31	31	31	85.9	85.9	85.9	30.156	0	323.31	147160000000	898	2.17834	0.180642	1.05596	0.479094	Q13084	Q13084	39S ribosomal protein L28, mitochondrial	MRPL28		bL28m
28.1908	28.2334	28.1151	29.1829	29.4394	29.0499			++		+	+	7	7	7	56.2	56.2	56.2	19.015	0	68.912	1629400000	68	3.02577	0.176571	-1.04434	-0.492746	Q13232	Q13232	Nucleoside diphosphate kinase 3	NME3
34.3935	34.7247	34.361	33.7851	33.7332	33.2718			+			+	15	15	15	59.6	59.6	59.6	19.198	0	205.94	86110000000	372	1.95754	0.212518	0.896369	0.407389	Q13405	Q13405	39S ribosomal protein L49, mitochondrial	MRPL49		mL49
27.3094	27.1668	26.8075	24.8859	25.0936	26.8611			+	+			6	6	6	23.7	23.7	23.7	71.456	0	123.26	425430000	31	1.08077	0.148055	1.48102	0.560103	Q13409	Q13409	Cytoplasmic dynein 1 intermediate chain 2	DYNC1I2
33.6759	33.438	33.9169	34.3195	34.6793	35.219			++		+	+	49	49	49	46.2	46.2	46.2	113.89	0	323.31	90645000000	763	1.64011	0.181019	-1.06237	-0.462766	Q13423	Q13423	NAD(P) transhydrogenase, mitochondrial	NNT
30.9549	31.6602	30.8057	31.4104	31.4198	30.7568							17	17	17	34.5	34.5	34.5	51.462	0	208.28	9507700000	177	0.0557302	0.947354	-0.055364	-0.0236303	Q13505	Q13505	Metaxin-1	MTX1
28.5128	26.1492	28.1922	24.4982	25.0919	27.8904			+	+			11	11	11	16.6	16.6	16.6	91.916	0	70.995	968600000	56	0.629527	0.148645	1.79125	0.545885	Q13724	Q13724	Mannosyl-oligosaccharide glucosidase	MOGS
28.7489	28.2317	28.8533	27.7624	28.0583	28.2937							8	8	8	29.5	29.5	29.5	32.233	0	108.77	1691500000	55	1.0951	0.376842	0.573139	0.255173	Q14165	Q14165	Malectin	MLEC
32.7333	32.6521	32.3795	32.2345	32.1557	31.7811			+			+	13	13	13	55.8	55.8	55.8	23.63	0	236.43	23818000000	231	1.4057	0.39067	0.531224	0.244118	Q14197	Q14197	Peptidyl-tRNA hydrolase ICT1, mitochondrial	ICT1		mL62
33.0182	32.3282	32.6139	30.286	31.1159	31.48			++	+		+	171	171	171	45.9	45.9	45.9	532.4	0	323.31	24009000000	1021	1.85248	0.114813	1.69281	0.703559	Q14204	Q14204	Cytoplasmic dynein 1 heavy chain 1	DYNC1H1
29.3442	28.7355	29.396	25.3726	27.5216	27.6628			++	+		+	10	10	10	30	30	30	36.876	0	260.18	2030400000	67	1.39523	0.0823158	2.30618	0.832336	Q14257	Q14257	Reticulocalbin-2	RCN2
29.4742	29.0516	29.6766	29.4776	29.1134	30.0558							10	10	10	32.3	32.3	32.3	44.561	0	189.56	3427000000	99	0.169355	0.862514	-0.14816	-0.0635762	Q14318	Q14318	Peptidyl-prolyl cis-trans isomerase FKBP8	FKBP8
28.8189	29.5529	28.9718	29.4026	30.4918	29.1272							9	2	2	20.8	5.1	5.1	60.593	0	22.123	2211600000	35	0.519526	0.41348	-0.55935	-0.226198	Q14410	Q14410	Glycerol kinase 2	GK2
27.9029	29.3325	27.6953	29.2194	29.03	27.264							39	33	29	19	17.1	15.8	308.06	0	278.12	1332400000	162	0.0852435	0.848242	-0.194256	-0.0691846	Q14571	Q14571	Inositol 1,4,5-trisphosphate receptor type 2	ITPR2
29.7471	30.7261	29.157	31.2118	30.9799	29.3282							57	57	51	29.9	29.9	28	304.1	0	323.31	4460400000	290	0.349015	0.410869	-0.629919	-0.229142	Q14573	Q14573	Inositol 1,4,5-trisphosphate receptor type 3	ITPR3
25.8978	28.2228	25.1511	27.4523	27.3465	24.3475							25	16	16	11.2	8.4	8.4	313.93	0	114.87	395850000	59	0.0100127	0.969354	0.0417995	0.0123842	Q14643	Q14643	Inositol 1,4,5-trisphosphate receptor type 1	ITPR1
28.7598	28.3174	28.6792	25.0918	24.6321	27.7472			++	+		+	15	15	15	24.4	24.4	24.4	106.87	0	102.99	1359300000	68	1.31905	0.0793684	2.76176	0.926656	Q14697	Q14697	Neutral alpha-glucosidase AB	GANAB
26.1486	26.2171	26.2094	25.2584	25.6117	26.3264							7	7	7	13	13	13	75.688	0	35.821	334000000	38	0.661157	0.478478	0.459553	0.198522	Q14CZ7	Q14CZ7	FAST kinase domain-containing protein 3	FASTKD3
28.6141	26.8534	28.3838	26.9661	25.1106	27.3946			+	+			7	7	7	30.5	30.5	30.5	25.003	0	31.515	1028500000	38	0.751489	0.16648	1.46	0.50475	Q15005	Q15005	Signal peptidase complex subunit 2	SPCS2
27.4765	26.9282	27.151	25.4652	26.5665	26.7367							7	7	7	30	30	30	34.833	0	66.839	586280000	50	1.01615	0.223584	0.929076	0.382472	Q15006	Q15006	ER membrane protein complex subunit 2	EMC2
27.6562	26.7402	27.9542	26.3484	25.7616	27.1253			+	+			3	3	3	9.1	9.1	9.1	54.212	0	37.061	695230000	16	0.900412	0.213053	1.03844	0.409162	Q15043	Q15043	Zinc transporter ZIP14	SLC39A14
31.534	31.0285	31.5515	31.15	30.9461	31.4037							11	11	11	24.6	24.6	24.6	48.547	0	50.436	11757000000	133	0.399924	0.784606	0.204707	0.0923509	Q15070	Q15070	Mitochondrial inner membrane protein OXA1L	OXA1L
24.9179	24.8368	24.8804	28.0246	27.6041	27.7214			++		+	+	3	2	2	6.6	4.4	4.4	46.153	0	30.374	355270000	17	4.65861	0.0145	-2.905	-1.36549	Q15119	Q15119	[Pyruvate dehydrogenase (acetyl-transferring)] kinase isozyme 2, mitochondrial	PDK2
28.634	29.1941	29.1506	31.9834	31.5926	31.6028			++		+	+	21	21	20	58.4	58.4	58.4	46.938	0	207.28	6555300000	185	3.60884	0.0232	-2.73337	-1.23063	Q15120	Q15120	[Pyruvate dehydrogenase (acetyl-transferring)] kinase isozyme 3, mitochondrial	PDK3
26.8037	25.7228	26.7653	25.0725	25.312	27.0308							2	2	2	12.2	12.2	12.2	26.352	0	23.425	414520000	26	0.367801	0.41599	0.625503	0.230718	Q15125	Q15125	3-beta-hydroxysteroid-Delta(8),Delta(7)-isomerase	EBP
29.4902	27.5355	29.6329	24.2701	26.1687	28.8557			+	+			23	23	23	30	30	30	134.32	0	168.61	2209100000	113	0.756065	0.113565	2.45473	0.702869	Q15155;P69849;Q5JPE7	Q15155;P69849;Q5JPE7	Nodal modulator 1;Nodal modulator 3;Nodal modulator 2	NOMO1;NOMO3;NOMO2
28.2183	27.547	28.4228	28.0715	27.9349	28.4225							7	7	7	24.3	24.3	24.3	33.331	0	36.609	1428100000	56	0.0950927	0.924559	-0.0802822	-0.0348786	Q15526	Q15526	Surfeit locus protein 1	SURF1
31.4383	30.3248	31.6534	28.819	29.3514	30.7953			+	+			11	11	11	26.1	26.1	26.1	56.598	0	313.6	9407800000	142	0.965335	0.148436	1.48361	0.545488	Q15758	Q15758	Neutral amino acid transporter B(0)	SLC1A5
31.4111	30.7001	31.3662	30.7116	30.4862	31.8279							27	27	27	55.9	55.9	55.9	68.495	0	323.31	11462000000	316	0.115307	0.862731	0.150524	0.0608361	Q16134	Q16134	Electron transfer flavoprotein-ubiquinone oxidoreductase, mitochondrial	ETFDH
34.0164	34.4412	34.0826	33.3577	33.0218	32.8125			++	+		+	11	11	11	52.3	52.3	52.3	17.781	0	195.4	65096000000	249	2.24629	0.166094	1.11606	0.505813	Q16540	Q16540	39S ribosomal protein L23, mitochondrial	MRPL23		uL23m
29.0258	28.163	28.9	28.5512	28.8189	29.0681							9	9	9	61.6	61.6	61.6	23.408	0	148.03	2014400000	66	0.140061	0.892337	-0.116451	-0.0504617	Q16611	Q16611	Bcl-2 homologous antagonist/killer	BAK1
26.6648	25.6834	26.3107	27.216	27.2372	26.984			+			+	5	5	5	53.4	53.4	53.4	13.459	0	61.185	447870000	35	1.44348	0.216048	-0.926121	-0.402978	Q16718	Q16718	NADH dehydrogenase [ubiquinone] 1 alpha subcomplex subunit 5	NDUFA5
32.1419	31.4093	32.1537	31.3537	31.2125	30.9136							20	20	20	54.9	54.9	54.9	42.509	0	257.25	15534000000	275	1.25128	0.273006	0.741708	0.325559	Q16795	Q16795	NADH dehydrogenase [ubiquinone] 1 alpha subcomplex subunit 9, mitochondrial	NDUFA9
34.8993	36.0241	34.7957	35.9908	35.8861	35.0931							76	76	76	79	79	79	83.677	0	323.31	191790000000	1519	0.358301	0.554414	-0.416976	-0.167811	Q16891	Q16891	MICOS complex subunit MIC60	IMMT
29.1029	28.8117	29.1959	28.0984	24.5893	28.7099			+	+			11	11	11	25.2	25.2	25.2	62.73	0	130.29	2177900000	90	0.670311	0.147338	1.90433	0.578997	Q32NB8	Q32NB8	CDP-diacylglycerol--glycerol-3-phosphate 3-phosphatidyltransferase, mitochondrial	PGS1
29.2723	28.493	29.3488	28.443	28.1984	29.5867							11	11	11	45.8	45.8	45.8	37.001	0	155.74	2639700000	93	0.227653	0.706427	0.29532	0.117762	Q3SXM5	Q3SXM5	Inactive hydroxysteroid dehydrogenase-like protein 1	HSDL1
33.0886	32.5861	33.1418	32.6231	32.3792	33.6375							17	17	17	41.9	41.9	41.9	39.646	0	323.31	40662000000	283	0.0475694	0.946449	0.0588875	0.0242935	Q3ZCQ8	Q3ZCQ8	Mitochondrial import inner membrane translocase subunit TIM50	TIMM50
32.8598	33.6684	32.9869	32.2199	32.3135	32.0844			+			+	10	10	10	52.3	52.3	52.3	15.095	0	138.27	44242000000	351	1.68822	0.204617	0.965717	0.427364	Q4U2R6	Q4U2R6	39S ribosomal protein L51, mitochondrial	MRPL51		mL51
26.1784	26.9928	26.1364	27.3812	27.1057	26.8486							6	6	6	12.9	12.9	12.9	67.888	0	32.819	430110000	28	0.99592	0.316546	-0.675973	-0.291577	Q4ZIN3	Q4ZIN3	Membralin	TMEM259
28.5683	27.3905	28.5748	26.6865	24.8106	28.0111			+	+			11	11	11	51.3	51.3	51.3	34.324	0	89.267	1250000000	64	0.764368	0.148892	1.67514	0.556806	Q53GQ0	Q53GQ0	Very-long-chain 3-oxoacyl-CoA reductase	HSD17B12
32.4262	33.1547	32.5196	34.2914	34.2009	33.0538			+		+		31	31	31	69.2	69.2	69.2	47.137	0	323.31	41218000000	512	1.17549	0.180335	-1.1485	-0.466987	Q53H12	Q53H12	Acylglycerol kinase, mitochondrial	AGK
28.4858	28.5726	28.6811	28.8751	28.5861	28.8889							20	20	20	30.6	30.6	30.6	97.41	0	119.02	1898500000	112	0.829646	0.772071	-0.203522	-0.0962856	Q53R41	Q53R41	FAST kinase domain-containing protein 1	FASTKD1
26.8184	27.0928	27.1322	26.7376	26.7919	27.2412							4	4	4	21.9	21.9	21.9	33.76	0	23.045	546470000	25	0.184794	0.91164	0.0908877	0.0415461	Q53S58	Q53S58	Transmembrane protein 177	TMEM177
26.6234	26.3231	27.0425	28.5313	28.3647	28.5068			++		+	+	8	8	8	56.5	56.5	56.5	16.953	0	58.438	832100000	61	2.95783	0.0864262	-1.80456	-0.814712	Q56VL3	Q56VL3	OCIA domain-containing protein 2	OCIAD2
27.8692	28.0304	28.0024	27.9768	27.9806	27.9346							18	18	18	23.6	23.6	23.6	117.41	0	91.891	1203200000	123	0.021536	0.994007	0.0033493	0.00163231	Q5JRX3	Q5JRX3	Presequence protease, mitochondrial	PITRM1
27.8419	27.0937	27.8144	28.1356	27.5671	28.4267							20	20	20	31.4	31.4	31.4	107.34	0	312.43	1078000000	117	0.583061	0.484238	-0.459829	-0.195528	Q5JTZ9	Q5JTZ9	Alanine--tRNA ligase, mitochondrial	AARS2
30.2756	29.8376	30.288	30.1299	30.1121	30.9064							27	27	27	34.6	34.6	34.6	118.49	0	223.54	6153200000	220	0.342653	0.740659	-0.249046	-0.108241	Q5ST30	Q5ST30	Valine--tRNA ligase, mitochondrial	VARS2
30.7914	30.0663	30.9775	29.5534	29.4326	30.4481							30	30	30	55.7	55.7	55.7	65.505	0	213.09	6857700000	261	0.878918	0.269605	0.800365	0.330174	Q5T160	Q5T160	Probable arginine--tRNA ligase, mitochondrial	RARS2
34.8587	35.3624	34.7918	34.4756	34.233	33.6711			+			+	20	20	20	50.2	50.2	50.2	33.3	0	323.31	124290000000	520	1.37231	0.223437	0.877731	0.381847	Q5T653	Q5T653	39S ribosomal protein L2, mitochondrial	MRPL2		uL2m
34.0873	35.3403	33.9655	36.0823	35.9793	34.4345			+		+		62	62	22	77.2	77.2	36	72.572	0	323.31	132410000000	1130	0.680675	0.222142	-1.03434	-0.384414	Q5T9A4	Q5T9A4	ATPase family AAA domain-containing protein 3B	ATAD3B
27.5914	24.3535	27.6822	28.335	28.6122	27.9678			+		+		2	2	2	3.6	3.6	3.6	92.959	0.0044405	3.6213	1294600000	27	0.726646	0.148892	-1.76269	-0.566682	Q5TB30	Q5TB30	DEP domain-containing protein 1A	DEPDC1
25.9663	24.9453	25.391	28.4725	28.4917	28.0346			++		+	+	20	20	20	5.7	5.7	5.7	491.91	0	85.979	609260000	50	3.02784	0.0257778	-2.89876	-1.24353	Q5THJ4	Q5THJ4	Vacuolar protein sorting-associated protein 13D	VPS13D
29.7681	29.0965	29.8794	29.3891	29.2181	30.2333							11	10	10	46	41.5	41.5	37.499	0	83.737	3779100000	117	0.0271361	0.967755	-0.0321725	-0.0134174	Q5VT66	Q5VT66	Mitochondrial amidoxime-reducing component 1	MARC1
29.2773	30.1174	29.3485	29.9535	30.0771	29.783							6	6	6	77.1	77.1	77.1	13.087	0	75.773	3896500000	135	0.56121	0.590851	-0.35684	-0.156361	Q5XKP0	Q5XKP0	Protein QIL1	QIL1
26.5154	26.3276	26.6398	26.328	26.1527	24.8413							3	3	3	44.4	44.4	44.4	10.89	0	11.238	263300000	11	0.685738	0.317728	0.720208	0.290667	Q69YL0	Q69YL0	Uncharacterized protein NCBP2-AS2	NCBP2-AS2
27.4209	27.4622	27.7056	24.5433	24.7268	28.0862			+	+			10	10	9	27.7	27.7	26	52.662	0	50.417	774430000	40	0.687088	0.151227	1.74413	0.552812	Q6KCM7	Q6KCM7	Calcium-binding mitochondrial carrier protein SCaMC-2	SLC25A25
30.9387	30.3851	30.9416	31.1165	31.0955	31.9579							27	27	27	63.5	63.5	63.5	53.354	0	234.64	10588000000	266	0.871564	0.349788	-0.63479	-0.271397	Q6NUK1	Q6NUK1	Calcium-binding mitochondrial carrier protein SCaMC-1	SLC25A24
24.5968	27.3028	26.533	28.0019	27.2089	27.3649			+		+		8	8	8	28.2	28.2	28.2	38.46	0	56.135	472940000	30	0.754971	0.184655	-1.381	-0.486143	Q6P087	Q6P087	RNA pseudouridylate synthase domain-containing protein 3	RPUSD3
29.8675	30.1137	29.7095	28.4533	29.4019	28.6734			++	+		+	3	3	3	48.6	48.6	48.6	15.819	0	71.702	4039500000	57	1.56493	0.189627	1.05403	0.456321	Q6P161	Q6P161	39S ribosomal protein L54, mitochondrial	MRPL54		mL54
34.7047	35.1649	34.612	34.2659	34.0699	33.6202			+			+	11	11	11	60	60	60	15.947	0	147.47	106310000000	293	1.51693	0.227125	0.84182	0.373078	Q6P1L8	Q6P1L8	39S ribosomal protein L14, mitochondrial	MRPL14		uL14m
27.2057	26.7483	27.143	26.6975	26.3702	27.269							7	7	7	23.9	23.9	23.9	41.79	0	27.578	644700000	42	0.352055	0.737006	0.253438	0.110232	Q6P1Q0	Q6P1Q0	LETM1 domain-containing protein 1	LETMD1
29.5856	29.4737	29.7517	30.3302	30.1711	30.2468			+			+	12	12	12	50.1	50.1	50.1	37.998	0	176.01	4047500000	114	2.64744	0.296495	-0.645685	-0.308511	Q6P4A7	Q6P4A7	Sideroflexin-4	SFXN4
30.6648	30.1044	30.7037	29.1783	29.6243	29.8109			+			+	22	22	22	44.8	44.8	44.8	73.562	0	190.02	6022300000	139	1.61749	0.204525	0.953095	0.419933	Q6PI48	Q6PI48	Aspartate--tRNA ligase, mitochondrial	DARS2
27.7327	24.2391	27.803	27.1114	26.8089	28.1008							6	6	6	24.2	24.2	24.2	25.498	0	30.34	875000000	30	0.237813	0.415979	-0.74877	-0.231144	Q6PI78	Q6PI78	Transmembrane protein 65	TMEM65
29.7706	29.3277	30.0168	29.4387	29.2662	30.4415							18	18	18	33.6	33.6	33.6	63.514	0	170.52	4371000000	159	0.00823386	0.987488	-0.0104739	-0.00433124	Q6PML9	Q6PML9	Zinc transporter 9	SLC30A9
29.5432	28.8397	29.7757	28.32	28.0901	28.8631							30	30	30	37.5	37.5	37.5	105.79	0	164.62	2889200000	162	1.24446	0.211661	0.961812	0.407049	Q6UB35	Q6UB35	Monofunctional C1-tetrahydrofolate synthase, mitochondrial	MTHFD1L
30.6625	31.7941	30.6749	31.5092	31.3902	30.7672							17	17	17	72	72	72	29.159	0	226.8	9657500000	261	0.151203	0.839771	-0.178375	-0.0731017	Q6UXV4	Q6UXV4	MICOS complex subunit MIC27	APOOL
28.199	27.6548	28.1548	25.1756	25.3353	28.1085			+	+			14	14	14	25.6	25.6	25.6	77.528	0	61.352	1041600000	69	0.863067	0.137152	1.79641	0.605259	Q6ZRP7	Q6ZRP7	Sulfhydryl oxidase 2	QSOX2
27.9374	25.6831	28.789	23.871	25.3163	26.0685			+	+			14	14	14	21.6	21.6	21.6	104.01	0	103.64	853860000	52	0.990475	0.100757	2.38456	0.762118	Q6ZXV5;Q5T4D3	Q6ZXV5	Transmembrane and TPR repeat-containing protein 3	TMTC3
29.1886	28.933	29.3308	28.9307	28.7538	29.4537							8	8	8	26.3	26.3	26.3	58.502	0	100.39	2674900000	99	0.164113	0.898679	0.104727	0.0467496	Q70CQ3	Q70CQ3	Ubiquitin carboxyl-terminal hydrolase 30	USP30
30.6056	29.8745	30.8554	30.2157	29.9854	31.2632							11	11	11	37.1	37.1	37.1	46.03	0	164.17	8270300000	165	0.0293811	0.956814	-0.0429064	-0.0172235	Q7KZN9	Q7KZN9	Cytochrome c oxidase assembly protein COX15 homolog	COX15
28.6033	28.9588	28.8569	29.1466	28.9054	29.0115							14	14	14	45.4	45.4	45.4	47.346	0	135.35	2210700000	103	0.782337	0.75904	-0.214855	-0.101029	Q7L0Y3	Q7L0Y3	Mitochondrial ribonuclease P protein 1	TRMT10C
26.0908	26.5008	26.3991	25.8891	25.6438	25.0265			+			+	7	7	7	11.9	11.9	11.9	98.2	0	49.614	211780000	25	1.33207	0.243932	0.810424	0.35472	Q7L1W4	Q7L1W4	Volume-regulated anion channel subunit LRRC8D	LRRC8D
30.2151	30.5129	30.3255	31.0119	30.8043	30.8512			+			+	39	39	39	41.9	41.9	41.9	133.94	0	265.27	6599600000	316	2.13035	0.377655	-0.53798	-0.255299	Q7L2E3	Q7L2E3	Putative ATP-dependent RNA helicase DHX30	DHX30
31.155	30.6944	31.3779	30.6383	30.407	31.2961							32	32	32	52.7	52.7	52.7	86.573	0	323.31	10515000000	314	0.370218	0.681	0.295268	0.126518	Q7L8L6	Q7L8L6	FAST kinase domain-containing protein 5	FASTKD5
28.5458	26.1446	28.8034	25.5909	23.549	27.5501			+	+			16	16	16	24.2	24.2	24.2	100.23	0	79.564	1109400000	68	0.724784	0.114778	2.26793	0.66079	Q7Z2K6	Q7Z2K6	Endoplasmic reticulum metallopeptidase 1	ERMP1
34.8999	35.1949	34.9415	33.9689	33.8347	33.6596			++	+		+	15	15	15	70.7	70.7	70.7	22.814	0	269.91	115730000000	439	3.12278	0.147041	1.19103	0.55956	Q7Z2W9	Q7Z2W9	39S ribosomal protein L21, mitochondrial	MRPL21		bL21m
32.7264	33.4907	32.9678	31.4467	31.069	30.7567			++	+		+	25	25	25	54.1	54.1	54.1	43.957	0	246.12	28838000000	298	2.55022	0.0793725	1.97085	0.856472	Q7Z6M4	Q7Z6M4	Transcription termination factor 4, mitochondrial;mTERF domain-containing protein 2 processed	MTERF4		MTERF4
31.8731	32.3575	31.7075	30.9462	31.4288	30.4442			++	+		+	7	7	7	39.1	39.1	39.1	15.128	0	192.64	14767000000	126	1.40535	0.19537	1.03962	0.443387	Q7Z7F7	Q7Z7F7	39S ribosomal protein L55, mitochondrial	MRPL55		bL31m
33.6198	33.9251	33.7911	32.4897	32.5626	32.6873			++	+		+	14	14	14	59.8	59.8	59.8	29.282	0	322.35	55185000000	467	3.46571	0.147095	1.19882	0.569372	Q7Z7H8	Q7Z7H8	39S ribosomal protein L10, mitochondrial	MRPL10		uL10m
31.9534	31.8741	31.7209	30.5601	31.295	30.9561			+			+	6	6	6	58.5	58.5	58.5	13.664	0	223.46	19686000000	141	1.82468	0.21119	0.912363	0.410408	Q86TS9	Q86TS9	39S ribosomal protein L52, mitochondrial	MRPL52		mL52
30.3172	31.1403	30.291	31.3823	31.3314	30.2021							36	36	36	50.1	50.1	50.1	107.61	0	323.31	6855400000	286	0.338039	0.59011	-0.3891	-0.157179	Q86UT6	Q86UT6	NLR family member X1	NLRX1
28.3332	27.5399	28.195	27.7399	27.3053	28.7596							10	10	10	51.1	51.1	51.1	28.808	0	119.84	1397200000	83	0.0614857	0.924851	0.0878016	0.0351826	Q86VU5	Q86VU5	Catechol O-methyltransferase domain-containing protein 1	COMTD1
24.5508	24.3571	26.1416	28.6645	29.1565	28.2783	+	KO_WT	++		+	+	7	7	7	45.2	45.2	45.2	25.943	0	40.031	618730000	38	2.39561	0.00773333	-3.68327	-1.40593	Q8IUX1	Q8IUX1	Complex I assembly factor TMEM126B, mitochondrial	TMEM126B
27.6151	28.0832	27.7586	27.1364	26.917	26.5325			+			+	15	15	15	24.2	24.2	24.2	94.198	0	75.328	786090000	72	1.88635	0.201867	0.957015	0.430248	Q8IWT6	Q8IWT6	Volume-regulated anion channel subunit LRRC8A	LRRC8A
31.7487	31.4179	31.8047	31.7436	31.6239	32.1371							21	20	20	54	52.3	52.3	68.117	0	323.31	16019000000	292	0.380139	0.815413	-0.177759	-0.0809298	Q8IXI1	Q8IXI1	Mitochondrial Rho GTPase 2	RHOT2
31.7764	31.5183	31.861	31.4631	31.3943	31.9546							32	32	31	60.2	60.2	58.4	70.783	0	323.31	15461000000	308	0.218357	0.889206	0.114592	0.0519849	Q8IXI2	Q8IXI2	Mitochondrial Rho GTPase 1	RHOT1
34.2173	34.8109	34.183	33.3635	33.4593	33.251			++	+		+	10	10	10	65	65	65	15.383	0	145.23	80428000000	368	2.1009	0.179897	1.04581	0.472675	Q8IXM3	Q8IXM3	39S ribosomal protein L41, mitochondrial	MRPL41		mL41
28.4224	27.9192	28.497	27.3002	27.3786	27.9627							12	12	12	25.9	25.9	25.9	69.156	0	83.766	1310400000	70	1.2425	0.27985	0.732371	0.321671	Q8IYS2	Q8IYS2	Uncharacterized protein KIAA2013	KIAA2013
27.7952	27.2902	27.7892	27.4771	27.6802	28.038							9	9	9	30.6	30.6	30.6	49.666	0	138.35	1048000000	55	0.172734	0.89384	-0.106914	-0.0478512	Q8IYU8	Q8IYU8	Calcium uptake protein 2, mitochondrial	MICU2
27.7562	28.3964	27.948	28.7522	28.8244	27.8991							9	9	9	38.5	38.5	38.5	38.359	0	70.45	1286800000	90	0.579457	0.484597	-0.458392	-0.194851	Q8N0V3	Q8N0V3	Putative ribosome-binding factor A, mitochondrial	RBFA
27.4643	26.6483	27.5196	25.2075	24.6689	27.1397			+	+			6	6	6	37	37	37	15.278	0	39.924	568820000	26	0.895463	0.148261	1.53872	0.549296	Q8N5K1	Q8N5K1	CDGSH iron-sulfur domain-containing protein 2	CISD2
34.2855	34.7307	34.0543	33.4963	33.5431	33.1784			+			+	14	14	14	68.4	68.4	68.4	18.325	0	323.31	76042000000	368	1.84561	0.205737	0.950912	0.426576	Q8N5N7	Q8N5N7	39S ribosomal protein L50, mitochondrial	MRPL50		mL50
31.0853	30.716	31.1005	29.6749	30.0272	30.5716			+			+	32	32	32	43.2	43.2	43.2	111.76	0	323.31	8521200000	297	1.40941	0.223731	0.875992	0.382604	Q8N766	Q8N766	ER membrane protein complex subunit 1	EMC1
27.5232	26.7789	27.6278	26.2715	26.2891	27.4094							5	5	5	15.3	15.3	15.3	37.062	0	35.716	698030000	29	0.638443	0.35809	0.653334	0.265407	Q8N8Q8	Q8N8Q8	Mitochondrial inner membrane protein COX18	COX18
34.8092	35.1633	34.781	34.0523	33.9621	33.7036			++	+		+	15	15	15	62.8	62.8	62.8	23.431	0	299.14	110120000000	301	2.48107	0.179168	1.01185	0.468148	Q8N983	Q8N983	39S ribosomal protein L43, mitochondrial	MRPL43		mL43
28.8719	27.8733	28.9655	26.1236	24.4165	28.2427			+	+			16	16	16	17.8	17.8	17.8	129.48	0	104.03	1512700000	81	0.930065	0.110585	2.3093	0.730665	Q8NB49	Q8NB49	Phospholipid-transporting ATPase IG	ATP11C
27.0684	27.441	27.0071	26.631	24.3509	24.7682			+	+			6	6	6	10.8	10.8	10.8	71.635	0	75.152	429340000	29	1.26339	0.114787	1.92209	0.708234	Q8NBJ5	Q8NBJ5	Procollagen galactosyltransferase 1	COLGALT1
27.5234	26.7186	27.6495	27.2424	27.3654	28.66							12	12	12	41.4	41.4	41.4	35.932	0	80.521	964960000	87	0.353934	0.522795	-0.458827	-0.180706	Q8NBN7	Q8NBN7	Retinol dehydrogenase 13	RDH13
31.9902	31.5312	32.0436	31.7994	31.9268	32.4685							19	19	19	63.2	63.2	63.2	40.744	0	323.31	18783000000	255	0.330122	0.785491	-0.209877	-0.0927936	Q8NBU5	Q8NBU5	ATPase family AAA domain-containing protein 1	ATAD1
28.9605	27.9361	28.6536	27.2707	25.5824	29.2287			+	+			12	12	12	45.5	45.5	45.5	47.151	0	127.22	1814500000	82	0.454502	0.227439	1.15611	0.373372	Q8NBX0	Q8NBX0	Saccharopine dehydrogenase-like oxidoreductase	SCCPDH
29.043	29.4146	29.0877	29.862	29.9154	29.5174			+			+	23	23	23	44	44	44	78.457	0	323.31	2817000000	157	1.56736	0.35209	-0.583155	-0.268597	Q8NC60	Q8NC60	Nitric oxide-associated protein 1	NOA1
29.8788	30.2804	30.0576	31.3044	31.249	30.4111			+			+	13	13	13	36.5	36.5	36.5	39.866	0	252.79	5949500000	151	1.37313	0.220992	-0.915895	-0.396245	Q8NE86	Q8NE86	Calcium uniporter protein, mitochondrial	MCU
32.3162	31.5681	32.1754	31.3769	31.1546	32.4878							20	20	20	31.1	31.1	31.1	71.949	0	252.67	20217000000	264	0.298274	0.642318	0.346821	0.140302	Q8NI60	Q8NI60	Atypical kinase ADCK3, mitochondrial	ADCK3
30.7372	31.2895	30.2952	30.2113	30.3322	29.6281							11	11	11	55.9	55.9	55.9	25.384	0	197.4	6402400000	164	0.929171	0.301067	0.716754	0.303641	Q8TAE8	Q8TAE8	Growth arrest and DNA damage-inducible proteins-interacting protein 1	GADD45GIP1		mL64
27.5066	25.6761	27.6326	26.676	26.6492	27.8667							9	9	9	33.8	33.8	33.8	41.345	0	75.846	739130000	55	0.0579824	0.898416	-0.125524	-0.0456636	Q8TB36	Q8TB36	Ganglioside-induced differentiation-associated protein 1	GDAP1
26.3991	26.0084	26.5946	24.932	26.3707	26.9112							6	6	6	28.1	28.1	28.1	38.124	0	28.25	400980000	27	0.160293	0.759601	0.262712	0.100453	Q8TBP6	Q8TBP6	Solute carrier family 25 member 40	SLC25A40
33.7596	34.2524	33.768	33.3239	33.0076	32.7169			+			+	7	7	7	38.5	38.5	38.5	18.546	0	256.06	55023000000	176	1.72094	0.210811	0.910557	0.40663	Q8TCC3	Q8TCC3	39S ribosomal protein L30, mitochondrial	MRPL30		uL30m
30.0689	29.9124	30.0346	29.2654	29.6504	29.8276							15	14	14	17.7	16.8	16.8	93.673	0	130.38	4853500000	148	1.15563	0.483658	0.424199	0.195248	Q8TCJ2	Q8TCJ2	Dolichyl-diphosphooligosaccharide--protein glycosyltransferase subunit STT3B	STT3B
25.5925	25.679	23.8693	26.2058	26.1027	25.964			+		+		7	7	7	11	11	11	85.95	0	16.733	133310000	21	0.814113	0.215649	-1.0439	-0.402504	Q8TCS8	Q8TCS8	Polyribonucleotide nucleotidyltransferase 1, mitochondrial	PNPT1
29.8493	28.5423	29.9386	27.9326	27.6717	29.3917			+	+			7	7	7	23.6	23.6	23.6	41.488	0	108.33	3218200000	83	0.726856	0.211585	1.11139	0.411621	Q8TCT9	Q8TCT9	Minor histocompatibility antigen H13	HM13
31.9728	31.9538	31.9549	30.6659	30.676	31.149			++	+		+	53	53	53	38.9	38.9	38.9	205.11	0	323.31	15340000000	430	2.67916	0.156098	1.13021	0.523368	Q8TEM1	Q8TEM1	Nuclear pore membrane glycoprotein 210	NUP210
28.1455	28.8431	28.6009	28.8428	28.9871	28.243							14	14	14	44.5	44.5	44.5	39.542	0	85.073	1663500000	69	0.203155	0.846795	-0.161178	-0.0698909	Q8WVM0	Q8WVM0	Dimethyladenosine transferase 1, mitochondrial	TFB1M
28.9497	28.1129	28.8752	29.1215	29.1824	29.4759							6	6	6	18.2	18.2	18.2	32.544	0	40.186	2226000000	54	0.996789	0.352079	-0.614021	-0.268259	Q8WWC4	Q8WWC4	Uncharacterized protein C2orf47, mitochondrial	C2orf47
25.3612	23.7856	25.2696	24.7937	24.3795	25.7279							1	1	1	3	3	3	50.117	0	33.17	176290000	20	0.0886329	0.863249	-0.161535	-0.0610047	Q92504	Q92504	Zinc transporter SLC39A7	SLC39A7
29.3772	28.3239	29.4802	26.9936	26.2749	29.3538			+	+			12	12	12	18.1	18.1	18.1	74.518	0	139.44	2403900000	89	0.691498	0.167077	1.51968	0.506444	Q92544	Q92544	Transmembrane 9 superfamily member 4	TM9SF4
32.5985	32.8178	32.6874	33.2291	33.1952	32.8387							26	26	26	55.8	55.8	55.8	47.611	0	323.31	32544000000	365	1.29247	0.522073	-0.386447	-0.180569	Q92552	Q92552	28S ribosomal protein S27, mitochondrial	MRPS27
28.8814	29.14	28.6833	28.9569	28.9798	28.3566							55	55	55	30.4	30.4	30.4	292.75	0	282.12	2105300000	248	0.219813	0.864857	0.13714	0.0611382	Q92616	Q92616	Translational activator GCN1	GCN1L1
28.6432	28.6158	28.6733	27.4886	28.0046	28.0472			+			+	9	9	9	30.6	30.6	30.6	45.251	0	63.846	1660500000	71	1.93957	0.237333	0.797271	0.365671	Q92643	Q92643	GPI-anchor transamidase	PIGK
32.0512	32.5912	32.1504	32.5312	32.7663	32.1876							23	23	23	55.2	55.2	55.2	45.318	0	323.31	23050000000	334	0.41591	0.755004	-0.230782	-0.103204	Q92665	Q92665	28S ribosomal protein S31, mitochondrial	MRPS31
27.7554	27.3514	28.0794	28.0083	27.9217	27.9147							21	21	21	23	23	23	134.55	0	145.88	1207400000	118	0.443209	0.764247	-0.219519	-0.0992077	Q92896	Q92896	Golgi apparatus protein 1	GLG1
26.9132	27.3493	27.0318	27.1827	27.3575	24.7902							9	9	9	14.8	14.8	14.8	96.412	0	56.217	498940000	44	0.320113	0.414926	0.654656	0.230646	Q93050	Q93050	V-type proton ATPase 116 kDa subunit a isoform 1	ATP6V0A1
28.8991	28.6214	29.1059	25.343	25.7045	28.8364			+	+			6	6	6	26.9	26.9	26.9	33.916	0	32.38	1786000000	40	0.940224	0.109488	2.2475	0.720819	Q969M1	Q969M1	Mitochondrial import receptor subunit TOM40B	TOMM40L
28.4776	28.215	28.5898	27.4619	27.9964	28.2832							15	15	15	28.4	28.4	28.4	65.699	0	106.37	1527900000	88	0.90421	0.412702	0.513604	0.226754	Q969N2	Q969N2	GPI transamidase component PIG-T	PIGT
29.6045	28.0335	29.7034	25.228	25.7071	29.0641			+	+			16	16	16	35.5	35.5	35.5	62.974	0	159.8	2467400000	89	0.860468	0.1106	2.44738	0.736616	Q969V3	Q969V3	Nicalin	NCLN
29.8768	30.0318	29.9527	29.9814	30.0349	29.9407							14	14	14	50.3	50.3	50.3	39.8	0	117.64	4228900000	120	0.239792	0.961113	-0.0318985	-0.0155419	Q969V5	Q969V5	Mitochondrial ubiquitin ligase activator of NFKB 1	MUL1
31.2018	29.6575	31.1915	28.4195	28.342	31.1984			+	+			27	27	27	53.2	53.2	53.2	70.737	0	213.21	8309200000	208	0.565915	0.196279	1.36361	0.444107	Q969Z0	Q969Z0	Protein TBRG4	TBRG4
29.596	28.9422	29.6943	29.8848	29.5605	30.7655							14	14	13	36.7	36.7	32.2	38.023	0	91.971	4366600000	128	0.698319	0.348125	-0.659459	-0.271329	Q969Z3	Q969Z3	Mitochondrial amidoxime reducing component 2	MARC2
27.9658	23.0191	27.7417	27.3343	27.4281	28.4787			+		+		5	5	5	34.4	34.4	34.4	17.342	0	59.446	1079000000	21	0.382579	0.212467	-1.5048	-0.41182	Q96A26	Q96A26	Protein FAM162A	FAM162A
29.4147	28.1768	29.3634	24.1201	26.6129	28.9854			+	+			15	15	15	43.3	43.3	43.3	55.873	0	132.68	2283900000	107	0.758865	0.114723	2.41216	0.696817	Q96A33	Q96A33	Coiled-coil domain-containing protein 47	CCDC47
35.2705	35.4647	35.2757	34.8215	34.6885	34.3628			+			+	21	21	21	74.5	74.5	74.5	24.915	0	323.31	181300000000	736	2.04269	0.268843	0.71268	0.331405	Q96A35	Q96A35	39S ribosomal protein L24, mitochondrial	MRPL24		uL24m
30.469	29.7367	30.2769	29.008	28.7289	30.0046							12	12	12	49.8	49.8	49.8	34.93	0	125.37	4885400000	106	0.961487	0.22826	0.913635	0.373683	Q96AG4	Q96AG4	Leucine-rich repeat-containing protein 59	LRRC59
24.2635	25.176	25.1988	27.1621	27.7461	27.0818			++		+	+	5	5	5	25.8	25.8	25.8	24.893	0	14.991	357770000	27	2.55893	0.0657333	-2.4506	-1.03296	Q96B77	Q96B77	Transmembrane protein 186	TMEM186
30.9323	30.0903	30.8311	29.5775	29.538	30.996							12	12	12	38.9	38.9	38.9	51.066	0	164.79	7409400000	143	0.457055	0.411788	0.580711	0.227901	Q96BW9	Q96BW9	Phosphatidate cytidylyltransferase, mitochondrial	TAMM41
30.4311	29.8936	30.5489	30.1478	30.1813	30.5946							16	16	15	53.4	53.4	49.4	33.637	0	312.12	6236100000	158	0.0225403	0.978246	-0.0167147	-0.00743662	Q96C36	Q96C36	Pyrroline-5-carboxylate reductase 2	PYCR2
31.9942	32.3648	32.2703	30.6376	30.6804	30.4501			++	+		+	14	14	14	41.1	41.1	41.1	43.088	0	264.93	15970000000	163	3.59997	0.0996316	1.62036	0.760104	Q96CB9	Q96CB9	5-methylcytosine rRNA methyltransferase NSUN4	NSUN4		NSUN4
25.9632	24.2033	25.9787	27.8376	27.4092	27.1491			++		+	+	8	8	8	22	22	22	42.205	0	30.151	271810000	33	1.54293	0.0896875	-2.08352	-0.794483	Q96CM3	Q96CM3	RNA pseudouridylate synthase domain-containing protein 4	RPUSD4		RPUSD4
28.713	28.3588	28.6096	28.3799	28.0143	28.5936							12	12	12	39.8	39.8	39.8	52.623	0	101.41	1791200000	90	0.508419	0.750739	0.231238	0.105149	Q96CS3	Q96CS3	FAS-associated factor 2	FAF2
30.4145	29.5078	30.4072	29.0622	28.7696	30.4646							22	22	22	50.6	50.6	50.6	60.069	0	281.17	5289400000	194	0.489009	0.368467	0.677691	0.260296	Q96D53	Q96D53	AarF domain-containing protein kinase 4	ADCK4
25.9397	25.4442	25.0971	27.7475	27.1049	27.1502			++		+	+	4	4	4	42.2	42.2	42.2	12.498	0	12.458	310130000	14	2.34182	0.0869697	-1.84052	-0.793186	Q96DA6	Q96DA6	Mitochondrial import inner membrane translocase subunit TIM14	DNAJC19
35.6978	36.136	35.7203	35.2003	34.9432	34.6663			+			+	31	31	31	59.7	59.7	59.7	44.596	0	323.31	222130000000	1062	1.9178	0.210862	0.914794	0.413948	Q96DV4	Q96DV4	39S ribosomal protein L38, mitochondrial	MRPL38		mL38
26.5428	25.5472	24.4403	29.6809	29.4147	29.3108	+	KO_WT	++		+	+	12	12	12	34.5	34.5	34.5	47.971	0	55.216	1094100000	63	2.51775	0	-3.9587	-1.51259	Q96E29	Q96E29	Transcription termination factor 3, mitochondrial	MTERF3		MTERF3
33.6551	34.2875	33.7854	32.577	32.3988	32.1347			++	+		+	14	14	14	64.5	64.5	64.5	26.17	0	297.37	56766000000	439	2.57432	0.113567	1.5392	0.689704	Q96EH3	Q96EH3	Mitochondrial assembly of ribosomal large subunit protein 1	MALSU1		MALSU1
30.9182	31.4766	30.8633	31.3664	31.4024	30.8181							10	10	10	53.9	53.9	53.9	19.015	0	98.147	9218100000	150	0.150067	0.894004	-0.109609	-0.0482379	Q96EL2	Q96EL2	28S ribosomal protein S24, mitochondrial	MRPS24
33.202	33.8008	32.9222	32.5974	32.6857	32.0567							7	7	7	67	67	67	12.107	0	164.4	37937000000	166	1.24378	0.230114	0.861677	0.370567	Q96EL3	Q96EL3	39S ribosomal protein L53, mitochondrial	MRPL53		mL53
31.5573	31.0778	31.6458	30.6021	30.4583	31.482							21	21	21	54	54	54	45.811	0	216.46	12423000000	275	0.726041	0.388561	0.579526	0.245002	Q96ER9	Q96ER9	Coiled-coil domain-containing protein 51	CCDC51
28.5738	28.328	28.556	28.1618	28.3919	28.8429							12	12	12	33.5	33.5	33.5	52.488	0	79.419	1716400000	86	0.0318631	0.974953	0.0203279	0.00917689	Q96EY1	Q96EY1	DnaJ homolog subfamily A member 3, mitochondrial	DNAJA3
33.2265	33.6929	33.4127	33.7161	33.7969	33.3322							34	34	34	57.8	57.8	57.8	78.549	0	323.31	53253000000	738	0.361577	0.821625	-0.171024	-0.077834	Q96EY7	Q96EY7	Pentatricopeptide repeat domain-containing protein 3, mitochondrial	PTCD3
27.483	26.481	27.4361	26.647	25.4179	26.8984							4	4	4	14.5	14.5	14.5	44.876	0	19.777	561310000	23	0.653928	0.285262	0.812283	0.317055	Q96G23	Q96G23	Ceramide synthase 2	CERS2
33.5732	34.0841	33.4751	32.5647	32.3979	32.165			++	+		+	9	9	9	33	33	33	23.934	0	182.51	48779000000	247	2.41769	0.140603	1.33491	0.600896	Q96GC5	Q96GC5	39S ribosomal protein L48, mitochondrial	MRPL48		mL48
32.5249	32.7908	32.5722	34.2497	33.9866	33.6728			++		+	+	27	27	27	86.2	86.2	86.2	32.004	0	323.31	41112000000	422	2.70862	0.13682	-1.34042	-0.613248	Q96HS1	Q96HS1	Serine/threonine-protein phosphatase PGAM5, mitochondrial	PGAM5
27.4944	27.6066	27.4901	27.8236	28.0145	27.4003							14	14	14	20.5	20.5	20.5	103.08	0	105.23	828060000	74	0.509637	0.763801	-0.215777	-0.0987335	Q96HY7	Q96HY7	Probable 2-oxoglutarate dehydrogenase E1 component DHKTD1, mitochondrial	DHTKD1
24.1087	25.3155	26.3819	28.4358	28.3869	28.2464			++		+	+	7	7	7	25.6	25.6	25.6	49.996	0	69.134	514190000	38	2.02625	0.0386667	-3.08768	-1.16119	Q96I51	Q96I51	Williams-Beuren syndrome chromosomal region 16 protein	WBSCR16		RCC1L
28.9781	26.4843	28.3822	24.8818	24.0427	28.5911			+	+			18	18	18	49.3	49.3	49.3	46.51	0	102.99	1291000000	78	0.594393	0.145415	2.10969	0.588167	Q96I99	Q96I99	Succinyl-CoA ligase [GDP-forming] subunit beta, mitochondrial	SUCLG2
29.4638	29.4843	29.6309	29.7795	30.0368	29.7079			+			+	4	4	4	44.8	44.8	44.8	6.4575	0	79.337	3728900000	30	1.30755	0.614468	-0.315097	-0.149131	Q96IX5	Q96IX5	Up-regulated during skeletal muscle growth protein 5	USMG5
27.4011	26.6573	27.4256	27.4489	27.4836	28.7723							10	10	10	38.5	38.5	38.5	36.231	0	46.579	978280000	58	0.667198	0.31403	-0.740296	-0.295744	Q96NB2	Q96NB2	Sideroflexin-2	SFXN2
25.626	24.8286	25.3867	24.4064	24.7655	26.188							6	6	6	22.4	22.4	22.4	30.776	0	43.598	152370000	27	0.0968725	0.863306	0.160499	0.0618954	Q96ND0	Q96ND0	Protein FAM210A	FAM210A
27.0364	27.9128	27.5908	28.5604	28.4655	28.1727			+			+	13	13	13	39.2	39.2	39.2	41.676	0	77.815	991100000	76	1.46222	0.22118	-0.886185	-0.388459	Q96QE5	Q96QE5	Transcription elongation factor, mitochondrial	TEFM
30.4114	30.3571	30.5584	30.323	30.3143	30.4494							56	56	56	24.4	24.4	24.4	360.27	0	323.31	6445700000	380	0.466068	0.917148	0.0800533	0.0385929	Q96RL7	Q96RL7	Vacuolar protein sorting-associated protein 13A	VPS13A
30.2005	30.6216	30.6013	30.8695	31.0381	29.9646							25	25	25	49.1	49.1	49.1	80.472	0	323.31	6394100000	208	0.155308	0.861094	-0.149625	-0.063389	Q96RQ3	Q96RQ3	Methylcrotonoyl-CoA carboxylase subunit alpha, mitochondrial	MCCC1
26.1822	27.7103	25.2171	29.7386	29.4505	29.0814			++		+	+	17	17	17	38.5	38.5	38.5	77.153	0	127.76	1218600000	88	1.81741	0.0483333	-3.05362	-1.11028	Q96RR1	Q96RR1	Twinkle protein, mitochondrial	PEO1
28.9244	28.9384	28.9889	28.267	28.4659	28.3959			+			+	9	9	9	26.7	26.7	26.7	61.655	0	96.043	2135500000	81	3.13649	0.339041	0.574311	0.278594	Q96S52	Q96S52	GPI transamidase component PIG-S	PIGS
31.3058	32.2929	31.3517	32.2954	32.1022	31.4199							31	31	31	46.7	46.7	46.7	86.454	0	323.31	15051000000	365	0.278577	0.703992	-0.289	-0.119564	Q96TA2	Q96TA2	ATP-dependent zinc metalloprotease YME1L1	YME1L1
26.9013	26.4244	27.0105	24.6903	26.4172	25.6071			+	+			5	5	5	9.8	9.8	9.8	45.861	0	25.266	356450000	28	1.07	0.181164	1.2072	0.477101	Q99442	Q99442	Translocation protein SEC62	SEC62
34.965	36.1073	34.4502	37.2426	36.9455	35.3046			+		+		29	29	29	82.9	82.9	82.9	33.296	0	323.31	252130000000	681	0.786431	0.180211	-1.32339	-0.476643	Q99623	Q99623	Prohibitin-2	PHB2
28.6838	27.6253	28.8611	27.858	27.5786	29.1712							4	4	4	38.5	38.5	38.5	18.61	0	19.386	1923100000	37	0.10852	0.841996	0.187518	0.0714518	Q99643	Q99643	Succinate dehydrogenase cytochrome b560 subunit, mitochondrial	SDHC
30.3669	30.512	30.7248	31.2106	30.995	30.8278			+			+	15	15	15	89.3	89.3	89.3	26.923	0	323.31	7663000000	266	1.4568	0.418355	-0.476582	-0.221471	Q99714	Q99714	3-hydroxyacyl-CoA dehydrogenase type-2	HSD17B10
29.3232	28.2048	29.5472	25.6248	26.3784	28.5154			+	+			12	12	12	23.2	23.2	23.2	75.775	0	84.944	2195600000	68	1.06989	0.112	2.18554	0.738324	Q99805	Q99805	Transmembrane 9 superfamily member 2	TM9SF2
29.4563	27.5522	29.5776	25.7313	27.3908	29.9242			+	+			9	9	9	39.8	39.8	39.8	33.31	0	57.844	2781900000	68	0.354514	0.249076	1.17989	0.348633	Q9BPW8	Q9BPW8	Protein NipSnap homolog 1	NIPSNAP1
27.6507	26.6749	27.6585	27.4207	26.8083	27.8862							13	13	13	32.1	32.1	32.1	54.351	0	82.576	866090000	71	0.0326519	0.957153	-0.0437075	-0.0178273	Q9BPX6	Q9BPX6	Calcium uptake protein 1, mitochondrial	MICU1
32.1894	32.7702	32.0258	31.0554	30.7833	30.353			++	+		+	6	6	6	27.2	27.2	27.2	10.165	0	65.029	16263000000	97	2.19939	0.113516	1.59792	0.693345	Q9BQ48	Q9BQ48	39S ribosomal protein L34, mitochondrial	MRPL34		bL34m
30.0054	29.8843	30.0911	32.1801	32.4671	31.6711			++		+	+	21	21	21	54.8	54.8	54.8	49.148	0	286.13	9458100000	304	3.03433	0.0741111	-2.11249	-0.942936	Q9BQ95	Q9BQ95	Evolutionarily conserved signaling intermediate in Toll pathway, mitochondrial	ECSIT
33.9329	34.4429	33.8611	33.2138	33.1267	32.8775			++	+		+	6	6	6	52	52	52	12.266	0	77.111	60611000000	192	2.06744	0.188929	1.0063	0.455537	Q9BQC6	Q9BQC6	Ribosomal protein 63, mitochondrial	MRPL57		mL63
28.8571	27.9252	29.1186	28.0534	27.6422	29.3583							10	10	10	37.5	37.5	37.5	33.303	0	87.544	2033700000	68	0.168797	0.742596	0.282317	0.107285	Q9BQT8	Q9BQT8	Mitochondrial 2-oxodicarboxylate carrier	SLC25A21
35.5545	35.9733	35.5406	35.1601	34.9442	34.557			+			+	31	31	31	76.1	76.1	76.1	35.351	0	323.31	219990000000	1087	1.62073	0.239458	0.802376	0.360381	Q9BRJ2	Q9BRJ2	39S ribosomal protein L45, mitochondrial	MRPL45		mL45
25.0828	26.8754	24.7795	27.6835	27.4659	26.981			+		+		7	7	7	43.4	43.4	43.4	26.457	0	46.622	309410000	35	1.23057	0.111585	-1.79758	-0.669208	Q9BRQ6	Q9BRQ6	MICOS complex subunit MIC25	CHCHD6
28.2139	27.495	28.2493	25.7223	23.6725	27.9267			+	+			8	8	8	27.6	27.6	27.6	54.088	0	103.62	1051300000	44	0.817723	0.11248	2.21222	0.680121	Q9BRR6	Q9BRR6	ADP-dependent glucokinase	ADPGK
30.1112	31.0032	30.0523	31.8029	31.9172	30.4406							11	11	11	55	55	55	29.233	0	156.59	7411700000	114	0.817384	0.221585	-0.997963	-0.389021	Q9BSF4	Q9BSF4	Uncharacterized protein C19orf52	C19orf52
28.6189	26.8969	29.2474	27.3558	26.7016	28.3453							14	14	14	35.6	35.6	35.6	67.314	0	126.06	1645800000	86	0.390582	0.341156	0.786819	0.276111	Q9BSJ5	Q9BSJ5	Uncharacterized protein C17orf80	C17orf80
25.9231	25.3432	26.192	23.9765	24.8116	24.6481			++	+		+	7	7	7	9.5	9.5	9.5	122.85	0	40.825	205100000	24	1.69912	0.147623	1.34072	0.568636	Q9BSJ8	Q9BSJ8	Extended synaptotagmin-1	ESYT1
28.0967	27.919	28.6597	24.7072	27.5633	28.0858			+	+			10	10	9	46.4	46.4	42.4	35.375	0	88.626	1324100000	65	0.6004	0.179483	1.43969	0.468426	Q9BSK2	Q9BSK2	Solute carrier family 25 member 33	SLC25A33
33.4731	33.9598	33.6548	30.9613	30.8953	30.7126			++	+		+	23	23	23	68.6	68.6	68.6	37.236	0	311.2	43206000000	306	4.2244	0.0136471	2.83952	1.31442	Q9BT17	Q9BT17	Mitochondrial ribosome-associated GTPase 1	MTG1		GTPBP7
29.1998	28.7277	29.2157	27.9571	27.8437	28.467			+			+	8	8	8	39	39	39	44.875	0	98.328	2225400000	66	1.73286	0.203671	0.958462	0.426029	Q9BTV4	Q9BTV4	Transmembrane protein 43	TMEM43
26.7023	26.343	27.0595	24.3628	25.2286	24.5089			++	+		+	6	6	6	11.9	11.9	11.9	76.304	0	78.655	334820000	31	2.38892	0.0778462	2.00148	0.855984	Q9BTX1	Q9BTX1	Nucleoporin NDC1	NDC1
28.8967	28.4656	28.9193	28.9851	28.3545	29.0111							7	7	7	52.2	52.2	52.2	20.35	0	99.764	2134700000	59	0.0297017	0.971763	-0.0229994	-0.0101744	Q9BU61	Q9BU61	NADH dehydrogenase [ubiquinone] 1 alpha subcomplex assembly factor 3	NDUFAF3
30.5146	29.6181	30.3981	30.3302	30.0189	30.4464							6	6	6	25.8	25.8	25.8	28.969	0	73.108	5908300000	99	0.10272	0.917025	-0.0882454	-0.0382182	Q9BUB7	Q9BUB7	Transmembrane protein 70, mitochondrial	TMEM70
29.4962	29.6013	29.362	29.9084	29.8575	29.3778							7	7	7	46.5	46.5	46.5	22.284	0	65.874	3346900000	75	0.553199	0.749529	-0.228121	-0.104516	Q9BUR5	Q9BUR5	Apolipoprotein O	APOO
28.9632	28.9929	29.1512	30.0646	29.7575	29.8633			+			+	9	9	9	31.5	31.5	31.5	28.202	0	51.076	3028000000	74	2.87986	0.21329	-0.859393	-0.407815	Q9BVV7	Q9BVV7	Mitochondrial import inner membrane translocase subunit Tim21	TIMM21
26.1844	25.4879	26.2738	25.0849	25.6212	26.8811							3	3	3	52.8	52.8	52.8	11.528	0	33.396	317380000	21	0.0713307	0.899174	0.119663	0.0462474	Q9BW72	Q9BW72	HIG1 domain family member 2A, mitochondrial	HIGD2A
29.3376	29.0456	29.4873	29.1988	29.1874	29.7592							24	24	24	41.1	41.1	41.1	81.035	0	177.25	3116600000	163	0.149097	0.907914	-0.0916538	-0.0411191	Q9BW92	Q9BW92	Threonine--tRNA ligase, mitochondrial	TARS2
28.7105	25.7538	23.9648	29.653	29.8033	30.3322			+		+		9	8	8	38	32.1	32.1	35.503	0	34.379	3156700000	32	1.26984	0.0504348	-3.78648	-1.11401	Q9BWM7	Q9BWM7	Sideroflexin-3	SFXN3
28.1153	27.8118	28.276	28.3363	28.4465	28.8765							9	9	9	30.3	30.3	30.3	46.321	0	73.47	1479800000	85	1.06741	0.423233	-0.485377	-0.219259	Q9BXW7	Q9BXW7	Cat eye syndrome critical region protein 5	CECR5
34.1409	34.5656	34.0508	33.5841	33.13	32.9013			++	+		+	13	13	13	46.3	46.3	46.3	21.405	0	323.31	68527000000	286	1.82593	0.183314	1.04729	0.46426	Q9BYC8	Q9BYC8	39S ribosomal protein L32, mitochondrial	MRPL32		bL32m
34.1773	34.6621	34.2022	33.4294	33.1728	32.9707			++	+		+	13	13	13	47	47	47	17.442	0	323.31	71073000000	322	2.30495	0.158025	1.15626	0.524131	Q9BYC9	Q9BYC9	39S ribosomal protein L20, mitochondrial	MRPL20		bL20m
35.5085	35.8119	35.553	35.0646	34.8029	34.5613			+			+	17	17	17	85.4	85.4	85.4	20.692	0	323.31	193690000000	599	2.03076	0.229178	0.81484	0.374913	Q9BYD1	Q9BYD1	39S ribosomal protein L13, mitochondrial	MRPL13		uL13m
35.1845	35.6247	35.1709	34.4101	34.3134	34.0763			++	+		+	24	24	24	63.7	63.7	63.7	30.243	0	323.31	151460000000	489	2.39002	0.184591	1.06013	0.486517	Q9BYD2	Q9BYD2	39S ribosomal protein L9, mitochondrial	MRPL9		bL9m
35.3715	35.6804	35.383	34.5334	34.7924	34.431			+			+	19	19	19	70.7	70.7	70.7	34.919	0	323.31	177470000000	741	2.42348	0.209722	0.892679	0.415662	Q9BYD3	Q9BYD3	39S ribosomal protein L4, mitochondrial	MRPL4		uL4m
34.8983	35.3913	34.9339	34.3371	33.9719	33.8316			++	+		+	21	21	21	59.4	59.4	59.4	36.908	0	323.31	127310000000	653	2.02961	0.181894	1.02764	0.463138	Q9BYD6	Q9BYD6	39S ribosomal protein L1, mitochondrial	MRPL1		uL1m
30.4516	30.7885	30.3899	31.2312	31.2858	30.6551							14	14	14	45.9	45.9	45.9	24.211	0	186.03	7516600000	226	1.01925	0.412081	-0.514044	-0.229819	Q9BYN8	Q9BYN8	28S ribosomal protein S26, mitochondrial	MRPS26
36.4026	36.7668	36.4543	35.6007	35.515	35.3459			++	+		+	41	41	41	83.5	83.5	83.5	48.117	0	323.31	337970000000	1135	2.82353	0.17692	1.05408	0.493439	Q9BZE1	Q9BZE1	39S ribosomal protein L37, mitochondrial	MRPL37		mL37
29.746	28.7578	29.6606	28.6552	28.4488	29.3193							6	6	6	66.1	66.1	66.1	12.349	0	38.092	3003000000	65	0.636896	0.392021	0.580397	0.240732	Q9GZT3	Q9GZT3	SRA stem-loop-interacting RNA-binding protein, mitochondrial	SLIRP
29.5014	28.9395	29.6153	29.3087	29.3263	29.8722							6	6	6	54.8	54.8	54.8	16.694	0	35.265	3297700000	79	0.208528	0.855602	-0.150308	-0.0659526	Q9GZY4	Q9GZY4	Cytochrome c oxidase assembly factor 1 homolog	COA1
28.3799	27.8742	28.3463	28.59	28.1448	28.5472							7	7	7	37.9	37.9	37.9	21.527	0	61.65	1627200000	83	0.452654	0.757002	-0.227219	-0.102525	Q9H061	Q9H061	Transmembrane protein 126A	TMEM126A
31.2075	31.722	31.2456	32.6291	32.429	31.7841			+			+	29	29	29	50.4	50.4	50.4	78.728	0	323.31	14663000000	359	1.36608	0.220045	-0.889005	-0.385857	Q9H078	Q9H078	Caseinolytic peptidase B protein homolog	CLPB
28.9737	27.4721	28.8213	25.3719	24.7848	29.2241			+	+			13	13	13	42.6	42.6	42.6	37.948	0	59.297	1740300000	71	0.596309	0.149248	1.96213	0.565169	Q9H0P0	Q9H0P0	Cytosolic 5-nucleotidase 3A	NT5C3A
28.3279	28.3075	28.501	27.3698	28.1388	28.1942							6	6	6	18.5	18.5	18.5	38.036	0	132.68	1416500000	41	0.809755	0.445602	0.477888	0.210242	Q9H0U3	Q9H0U3	Magnesium transporter protein 1	MAGT1
33.6691	34.0291	33.7211	33.0485	32.8766	32.4012			++	+		+	11	11	11	48.3	48.3	48.3	20.576	0	181.49	56591000000	218	2.00078	0.182777	1.03102	0.463627	Q9H0U6	Q9H0U6	39S ribosomal protein L18, mitochondrial	MRPL18		uL18m
27.5518	26.0843	27.6662	25.4391	25.9351	27.9658							7	7	7	32.1	32.1	32.1	35.407	0	53.759	719490000	39	0.285028	0.416109	0.65413	0.223584	Q9H2D1	Q9H2D1	Mitochondrial folate transporter/carrier	SLC25A32
25.4945	24.7463	25.8795	26.0962	25.6716	25.1978							5	5	5	10.9	10.9	10.9	54.047	0	27.592	171030000	21	0.266965	0.712742	-0.281759	-0.116338	Q9H2H9	Q9H2H9	Sodium-coupled neutral amino acid transporter 1	SLC38A1
34.5434	34.6892	34.3879	33.5723	33.7084	33.2364			++	+		+	18	18	18	67	67	67	31.705	0	323.31	88350000000	427	2.48055	0.180851	1.03449	0.477811	Q9H2W6	Q9H2W6	39S ribosomal protein L46, mitochondrial	MRPL46		mL46
28.245	28.9462	28.1158	28.5019	28.4066	28.1867							6	6	6	21.6	21.6	21.6	42.19	0	50.971	1445600000	89	0.0917217	0.929256	0.0706011	0.0310423	Q9H300	Q9H300	Presenilins-associated rhomboid-like protein, mitochondrial;P-beta	PARL
30.9948	30.5798	31.2738	30.7296	30.4815	31.2492							10	10	10	34.5	34.5	34.5	37.205	0	94.024	10319000000	157	0.16031	0.877786	0.129389	0.0561829	Q9H3K2	Q9H3K2	Growth hormone-inducible transmembrane protein	GHITM
28.6084	27.8678	28.4362	26.8949	26.6964	28.0416			+	+			8	8	8	23.9	23.9	23.9	31.791	0	33.124	1319900000	41	1.08143	0.19516	1.09316	0.441643	Q9H3N1	Q9H3N1	Thioredoxin-related transmembrane protein 1	TMX1
26.5375	26.5377	26.5177	25.2078	25.9822	26.4238							4	4	4	11.5	11.5	11.5	50.051	0	38.369	394520000	29	0.8631	0.336047	0.659701	0.280072	Q9H490	Q9H490	Phosphatidylinositol glycan anchor biosynthesis class U protein	PIGU
28.5022	28.0729	28.5285	28.0766	27.5938	28.8493							12	12	12	46.5	46.5	46.5	42.321	0	105.39	1605200000	54	0.18881	0.815977	0.194665	0.0813025	Q9H4I3	Q9H4I3	TraB domain-containing protein	TRABD
30.6598	31.0258	30.711	29.987	29.6711	29.4394			++	+		+	15	15	15	45.6	45.6	45.6	43.955	0	228.14	6367500000	161	2.30755	0.172279	1.09972	0.500861	Q9H4K7	Q9H4K7	Mitochondrial ribosome-associated GTPase 2	MTG2		GTPBP5
27.3742	27.6566	27.4229	28.4666	28.3847	28.2904			+			+	11	11	11	27.6	27.6	27.6	50.733	0	68.569	925900000	73	3.05097	0.204838	-0.896014	-0.426485	Q9H7H0	Q9H7H0	Methyltransferase-like protein 17, mitochondrial	METTL17
32.2427	32.0766	32.3599	34.3788	34.3471	33.5767			++		+	+	45	45	45	68.8	68.8	68.8	68.76	0	323.31	40674000000	629	2.61698	0.0873898	-1.87443	-0.823991	Q9H845	Q9H845	Acyl-CoA dehydrogenase family member 9, mitochondrial	ACAD9
29.5565	29.1757	29.6628	29.2924	29.2953	29.6892							17	17	17	39.8	39.8	39.8	60.718	0	166.77	3454100000	123	0.0694905	0.958378	0.0393721	0.0179121	Q9H857	Q9H857	5-nucleotidase domain-containing protein 2	NT5DC2
29.8892	29.5915	30.0827	30.1796	29.9331	30.9364							15	15	15	66.3	66.3	66.3	34.47	0	312.13	5257800000	134	0.673175	0.441751	-0.495237	-0.212187	Q9H936;Q9H1K4	Q9H936	Mitochondrial glutamate carrier 1	SLC25A22
32.6854	31.8916	32.7802	32.89	32.9981	33.8782							19	19	18	69.3	69.3	63.4	35.619	0	261	37764000000	476	0.888784	0.269333	-0.803003	-0.331672	Q9H9B4	Q9H9B4	Sideroflexin-1	SFXN1
35.399	35.7325	35.4144	34.7066	34.4285	34.2644			++	+		+	25	25	25	65.1	65.1	65.1	37.535	0	323.31	172080000000	768	2.46739	0.1838	1.04881	0.483607	Q9H9J2	Q9H9J2	39S ribosomal protein L44, mitochondrial	MRPL44		mL44
29.3326	27.9984	29.0985	27.6626	27.5389	29.8496							17	17	17	52.3	52.3	52.3	50.315	0	103.76	2471600000	107	0.20774	0.576812	0.459464	0.160889	Q9H9P8	Q9H9P8	L-2-hydroxyglutarate dehydrogenase, mitochondrial	L2HGDH
27.8124	26.7758	27.6319	24.5017	25.5957	27.0242			+	+			4	4	4	20.4	20.4	20.4	34.905	0	122.57	653880000	22	0.999928	0.136484	1.69948	0.607556	Q9HC07	Q9HC07	Transmembrane protein 165	TMEM165
28.8159	28.3376	29.1261	28.4281	28.1208	29.7083							12	12	12	44.1	44.1	44.1	35.511	0	59.675	2391900000	89	0.00457403	0.991072	0.0075086	0.00295906	Q9HC21;Q5IS35	Q9HC21;Q5IS35	Mitochondrial thiamine pyrophosphate carrier	SLC25A19
27.5215	26.8464	27.081	27.9158	28.7459	28.8903			++		+	+	13	13	13	37.6	37.6	37.6	47.019	0	141.98	1067400000	62	1.70898	0.146239	-1.3677	-0.578936	Q9HC36	Q9HC36	rRNA methyltransferase 3, mitochondrial	RNMTL1		MRM3
30.957	31.323	31.3756	31.6957	31.8195	31.0688							31	31	31	65.7	65.7	65.7	61.332	0	323.31	11566000000	329	0.507207	0.65264	-0.309462	-0.136503	Q9HCC0	Q9HCC0	Methylcrotonoyl-CoA carboxylase beta chain, mitochondrial	MCCC2
29.0935	30.0469	29.1913	25.4044	25.6777	26.2565	+	KO_WT	++	+		+	13	13	13	37.5	37.5	37.5	50.317	0	103.06	1957200000	79	3.13095	0	3.66435	1.53099	Q9HD23	Q9HD23	Magnesium transporter MRS2 homolog, mitochondrial	MRS2
34.8779	35.0195	34.7739	34.2386	34.2781	33.8764			+			+	28	28	28	57.2	57.2	57.2	29.45	0	323.31	125450000000	846	2.183	0.243553	0.759392	0.353811	Q9HD33	Q9HD33	39S ribosomal protein L47, mitochondrial	MRPL47		uL29m
29.7073	29.0493	29.8101	28.3161	28.6042	29.5015							13	13	13	21.6	21.6	21.6	67.887	0	89.795	3333600000	90	0.766801	0.317024	0.714956	0.294318	Q9HD45	Q9HD45	Transmembrane 9 superfamily member 3	TM9SF3
29.5534	28.4609	29.5124	25.0751	26.0905	29.0538			+	+			17	17	17	49.5	49.5	49.5	46.48	0	125.45	2420400000	99	0.912732	0.0985641	2.43581	0.750416	Q9HDC9	Q9HDC9	Adipocyte plasma membrane-associated protein	APMAP
28.8449	28.7252	28.9386	29.2395	29.0958	29.2641			+			+	18	18	18	47.1	47.1	47.1	58.282	0	173.07	2363400000	119	1.96088	0.540036	-0.363562	-0.174701	Q9NP81	Q9NP81	Serine--tRNA ligase, mitochondrial	SARS2
35.5458	35.9576	35.5632	34.9051	34.648	34.2705			++	+		+	25	25	25	55.6	55.6	55.6	50.364	0	323.31	186620000000	786	2.04342	0.183821	1.08099	0.485153	Q9NP92	Q9NP92	28S ribosomal protein S30, mitochondrial	MRPS30		mL65
28.6532	27.751	28.6673	27.1911	27.5396	28.1624							6	6	6	34.3	34.3	34.3	26.47	0	37.033	1465200000	48	0.808566	0.301745	0.726134	0.300623	Q9NPA0	Q9NPA0	ER membrane protein complex subunit 7	EMC7
29.7461	29.3437	29.7531	30.5018	30.499	29.8942			+			+	15	15	15	52.3	52.3	52.3	32.177	0	205.98	4184700000	148	1.31722	0.299212	-0.684055	-0.304949	Q9NPL8	Q9NPL8	Complex I assembly factor TIMMDC1, mitochondrial	TIMMDC1
33.0913	33.5104	32.7596	32.0562	32.3758	31.5387			++	+		+	12	12	12	45.6	45.6	45.6	24.49	0	268.18	32031000000	255	1.58826	0.183618	1.1302	0.485773	Q9NQ50	Q9NQ50	39S ribosomal protein L40, mitochondrial	MRPL40		mL40
24.6593	23.8158	24.9218	24.6877	23.6888	25.6765							3	3	3	13	13	13	31.076	0	24.096	119960000	30	0.120164	0.816186	-0.218726	-0.0821117	Q9NRG7	Q9NRG7	Epimerase family protein SDR39U1	SDR39U1
28.5103	28.3388	28.6673	22.943	25.5765	28.1416			+	+			14	14	14	39.6	39.6	39.6	59.573	0	89.844	1338700000	67	0.9167	0.084963	2.9518	0.842468	Q9NRG9	Q9NRG9	Aladin	AAAS
33.263	32.4001	33.4497	31.9199	31.9563	33.3706							30	30	29	51.8	51.8	50.7	79.147	0	323.31	39035000000	430	0.466605	0.392135	0.622041	0.241404	Q9NRK6	Q9NRK6	ATP-binding cassette sub-family B member 10, mitochondrial	ABCB10
35.165	35.4434	35.1422	34.6606	34.4264	34.105			+			+	14	14	14	65.7	65.7	65.7	20.05	0	277.41	146720000000	472	1.97835	0.222496	0.852842	0.389795	Q9NRX2	Q9NRX2	39S ribosomal protein L17, mitochondrial	MRPL17		bL17m
29.4354	28.165	29.5443	27.54	27.8119	29.0313							5	5	5	62.7	62.7	62.7	15.521	0	78.348	2503100000	66	0.653279	0.248307	0.920483	0.349015	Q9NS69	Q9NS69	Mitochondrial import receptor subunit TOM22 homolog	TOMM22
30.2983	29.6321	30.3274	30.4475	30.4508	31.0581							32	32	32	42.7	42.7	42.7	113.79	0	210.16	6389300000	277	0.864609	0.389061	-0.566175	-0.245674	Q9NSE4	Q9NSE4	Isoleucine--tRNA ligase, mitochondrial	IARS2
27.988	27.1861	28.1175	26.3201	25.1655	27.7658			+	+			15	15	15	28.1	28.1	28.1	66.966	0	82.375	888400000	66	0.768723	0.182595	1.34676	0.479848	Q9NTJ5	Q9NTJ5	Phosphatidylinositide phosphatase SAC1	SACM1L
24.966	25.1257	24.3578	30.9622	30.7479	30.2608	+	KO_WT	++		+	+	22	22	22	52	52	52	59.58	0	120.87	2552300000	126	4.31535	0	-5.8405	-2.52539	Q9NUL7	Q9NUL7	Probable ATP-dependent RNA helicase DDX28	DDX28		DDX28
29.6975	29.1229	29.9559	30.1625	30.4356	30.6251			+			+	18	18	18	53.3	53.3	53.3	42.072	0	138.66	4721700000	183	1.3593	0.240976	-0.81568	-0.357692	Q9NUQ2	Q9NUQ2	1-acyl-sn-glycerol-3-phosphate acyltransferase epsilon	AGPAT5
29.3607	27.998	29.3689	24.1652	23.9878	29.1348			+	+			22	21	21	35.8	34.7	34.7	79.988	0	159.73	2119300000	102	0.835362	0.0834182	3.14661	0.8397	Q9NUT2	Q9NUT2	ATP-binding cassette sub-family B member 8, mitochondrial	ABCB8
27.4348	27.2395	27.5665	26.6125	26.819	27.5327							7	7	7	17.9	17.9	17.9	70.352	0	98.972	766250000	56	0.653775	0.510974	0.425603	0.185488	Q9NVH0	Q9NVH0	Exonuclease 3-5 domain-containing protein 2	EXD2
32.3461	33.2745	32.3239	32.9658	32.8794	32.0173							31	31	31	57.4	57.4	57.4	63.277	0	323.31	27162000000	421	0.0209038	0.971226	0.0273183	0.0112161	Q9NVH1	Q9NVH1	DnaJ homolog subfamily C member 11	DNAJC11
33.3757	34.3178	33.2352	34.8987	34.9944	33.4842							55	20	15	64.2	28.7	21.6	71.368	0	323.31	74978000000	582	0.616277	0.288783	-0.816219	-0.314552	Q9NVI7	Q9NVI7	ATPase family AAA domain-containing protein 3A	ATAD3A
34.8558	35.27	34.8535	34.184	34.0233	33.5479			++	+		+	19	19	19	57.7	57.7	57.7	22.184	0	291.62	115900000000	500	1.98415	0.185604	1.07469	0.480654	Q9NVS2	Q9NVS2	28S ribosomal protein S18a, mitochondrial	MRPS18A		mL66
27.7435	27.9338	27.6142	28.141	28.3129	28.0796			+			+	8	8	8	57.1	57.1	57.1	31.28	0	39.723	1076500000	66	1.62908	0.485394	-0.41396	-0.195621	Q9NVT9	Q9NVT9	Armadillo repeat-containing protein 1	ARMC1
28.864	29.37	29.1408	29.2354	29.0759	28.819							16	16	16	36.4	36.4	36.4	66.171	0	219.52	2481800000	132	0.161129	0.919275	0.0815118	0.0372198	Q9NVV4	Q9NVV4	Poly(A) RNA polymerase, mitochondrial	MTPAP
27.3095	27.3541	27.3711	28.6247	28.4698	27.7599			+			+	11	11	11	29.8	29.8	29.8	39.082	0	41.495	858060000	68	1.61246	0.210824	-0.939892	-0.414621	Q9NWR8	Q9NWR8	Calcium uniporter regulatory subunit MCUb, mitochondrial	CCDC109B
28.9941	29.2984	29.2886	29.4017	29.6697	29.5631							11	11	11	25.6	25.6	25.6	51.603	0	66.704	2753300000	86	1.29914	0.564062	-0.351146	-0.165116	Q9NWS8	Q9NWS8	Required for meiotic nuclear division protein 1 homolog	RMND1
34.5893	35.1489	34.6805	34.2379	33.9473	33.7107			+			+	15	15	15	58.7	58.7	58.7	23.64	0	246.82	106930000000	531	1.65932	0.228234	0.840945	0.376961	Q9NWU5	Q9NWU5	39S ribosomal protein L22, mitochondrial	MRPL22		uL22m
27.6638	27.6712	27.438	28.2233	28.0723	27.7137							6	6	6	32.4	32.4	32.4	19.657	0	50.727	972600000	50	1.14384	0.498329	-0.412072	-0.189946	Q9NX00	Q9NX00	Transmembrane protein 160	TMEM160
34.9358	35.2655	34.9819	34.253	34.0394	33.8524			++	+		+	15	15	15	47.4	47.4	47.4	28.449	0	190.02	123560000000	359	2.54764	0.179066	1.01279	0.469974	Q9NX20	Q9NX20	39S ribosomal protein L16, mitochondrial	MRPL16		uL16m
28.6005	28.1785	28.469	29.0193	29.0284	28.836			+			+	10	10	10	44.9	44.9	44.9	27.626	0	121.51	1673000000	83	1.75854	0.376098	-0.545214	-0.254827	Q9NX40	Q9NX40	OCIA domain-containing protein 1	OCIAD1
29.9217	28.8376	30.1436	28.2968	28.4854	30.1511							12	12	12	58.6	58.6	58.6	31.231	0	127.19	3946300000	113	0.387306	0.391551	0.656527	0.241896	Q9NX47	Q9NX47	E3 ubiquitin-protein ligase MARCH5	MARCH5
32.3857	33.5467	32.2354	33.3877	33.2286	32.2239							15	15	15	49.3	49.3	49.3	26.152	0	267.17	31178000000	300	0.151584	0.798769	-0.224127	-0.0878336	Q9NX63	Q9NX63	MICOS complex subunit MIC19	CHCHD3
35.3944	35.8842	35.3964	34.8321	34.6448	34.3929			+			+	30	30	30	78.1	78.1	78.1	38.711	0	323.31	186000000000	786	1.97343	0.204309	0.935089	0.423745	Q9NYK5	Q9NYK5	39S ribosomal protein L39, mitochondrial	MRPL39		mL39
28.2691	27.4446	28.2916	29.1109	28.6974	29.2308			++		+	+	19	19	19	32.5	32.5	32.5	81.462	0	144.37	1652900000	97	1.45763	0.198386	-1.01128	-0.435501	Q9NYY8	Q9NYY8	FAST kinase domain-containing protein 2	FASTKD2		FASTKD2
30.4762	29.7768	30.6308	26.1085	25.5664	29.992			+	+			13	13	13	33.8	33.8	33.8	36.034	0	97.705	4866100000	129	1.0168	0.0817273	3.0723	0.898801	Q9NZ01	Q9NZ01	Very-long-chain enoyl-CoA reductase	TECR
29.7555	28.773	29.5768	29.7104	29.1316	30.6365							8	8	8	58.3	58.3	58.3	12.199	0	120.75	3851000000	69	0.358175	0.523816	-0.457722	-0.180752	Q9NZ45	Q9NZ45	CDGSH iron-sulfur domain-containing protein 1	CISD1
32.9062	33.2884	32.9924	32.3823	32.4362	31.8474			+			+	7	7	7	20.7	20.7	20.7	21.514	0	44.049	31902000000	144	1.72181	0.226755	0.840422	0.378448	Q9NZE8	Q9NZE8	39S ribosomal protein L35, mitochondrial	MRPL35		bL35m
31.4084	31.0688	31.5941	30.4655	30.459	31.3072							16	16	16	49.6	49.6	49.6	41.544	0	86.785	12760000000	198	0.890703	0.359776	0.613248	0.264226	Q9NZJ7	Q9NZJ7	Mitochondrial carrier homolog 1	MTCH1
36.0643	36.599	36.1121	35.4606	35.395	35.0478			+			+	31	31	31	81.4	81.4	81.4	33.419	0	323.31	283880000000	913	1.96011	0.199679	0.957336	0.432492	Q9P015	Q9P015	39S ribosomal protein L15, mitochondrial	MRPL15		uL15m
30.9528	30.3988	31.0611	31.089	30.9519	31.1271							10	10	10	48.6	48.6	48.6	20.266	0	111.46	8971100000	151	0.522091	0.722891	-0.251754	-0.113817	Q9P032	Q9P032	NADH dehydrogenase [ubiquinone] 1 alpha subcomplex assembly factor 4	NDUFAF4
31.3806	30.5457	31.2932	29.0805	29.5308	31.0048			+	+			16	16	16	36.2	36.2	36.2	43.159	0	155.84	9129500000	144	0.87563	0.188585	1.20117	0.455221	Q9P035	Q9P035	Very-long-chain (3R)-3-hydroxyacyl-CoA dehydratase 3	HACD3
28.5468	28.0925	28.4346	25.1733	27.3147	27.8048			+	+			9	9	9	45.2	45.2	45.2	29.952	0	130.82	1264000000	55	0.907713	0.150314	1.59371	0.565261	Q9P0I2	Q9P0I2	ER membrane protein complex subunit 3	EMC3
28.9166	29.13	28.9306	31.466	31.7159	30.8445			++		+	+	10	10	10	63.9	63.9	63.9	16.698	0	87.839	5080800000	132	3.02961	0.064	-2.3497	-1.03598	Q9P0J0	Q9P0J0	NADH dehydrogenase [ubiquinone] 1 alpha subcomplex subunit 13	NDUFA13
27.5761	28.3786	27.8867	26.1907	24.6065	25.4841			++	+		+	1	1	1	7.8	7.8	7.8	11.784	0.0069869	3.3193	665930000	11	2.09443	0.068875	2.52004	1.00227	Q9P0J6	Q9P0J6	39S ribosomal protein L36, mitochondrial	MRPL36		bL36m
34.5084	34.9435	34.6572	34.0879	33.8317	33.6534			+			+	8	8	8	50.7	50.7	50.7	16.073	0	168.93	103990000000	330	2.0346	0.219787	0.84537	0.387882	Q9P0M9	Q9P0M9	39S ribosomal protein L27, mitochondrial	MRPL27		bL27m
28.3384	27.8069	28.5306	27.8851	27.7299	28.4168							10	10	10	24	24	24	50.317	0	71.204	1477700000	77	0.289094	0.784443	0.214718	0.093349	Q9P2R7	Q9P2R7	Succinyl-CoA ligase [ADP-forming] subunit beta, mitochondrial	SUCLA2
26.2594	26.5978	25.794	24.8683	23.7991	25.5147			+	+			5	5	5	8	8	8	81.534	0	42.393	200890000	19	1.26661	0.147023	1.48969	0.58377	Q9UBH6	Q9UBH6	Xenotropic and polytropic retrovirus receptor 1	XPR1
28.5044	27.6184	28.5914	24.6592	26.5255	28.4058			+	+			6	6	6	15.2	15.2	15.2	54.489	0	54.019	1316700000	37	0.691002	0.148052	1.70788	0.546463	Q9UBM7	Q9UBM7	7-dehydrocholesterol reductase	DHCR7
31.2609	30.7064	31.3821	31.5001	31.2992	32.3661							16	16	16	57.5	57.5	57.5	31.282	0	201.4	13548000000	204	0.713068	0.378547	-0.60531	-0.253497	Q9UBX3	Q9UBX3	Mitochondrial dicarboxylate carrier	SLC25A10
33.8037	33.9271	34.055	34.234	34.4129	34.0029							62	62	62	66.4	66.4	66.4	102.13	0	323.31	76735000000	1085	0.969976	0.654718	-0.288008	-0.13464	Q9UDR5	Q9UDR5	Alpha-aminoadipic semialdehyde synthase, mitochondrial;Lysine ketoglutarate reductase;Saccharopine dehydrogenase	AASS
27.5948	25.1151	27.6806	27.6405	27.4932	27.2046							2	2	2	38.1	38.1	38.1	7.3084	0	33.908	738210000	24	0.311594	0.411236	-0.649251	-0.227733	Q9UDW1	Q9UDW1	Cytochrome b-c1 complex subunit 9	UQCR10
27.3056	27.3854	27.2926	24.927	26.0628	27.5033			+	+			9	9	9	30.6	30.6	30.6	46.671	0	55.518	602650000	31	0.712538	0.203436	1.16353	0.423718	Q9UG56	Q9UG56	Phosphatidylserine decarboxylase proenzyme;Phosphatidylserine decarboxylase alpha chain;Phosphatidylserine decarboxylase beta chain	PISD
30.6593	29.4238	30.6066	27.3418	26.877	29.3143			++	+		+	22	22	22	30.5	30.5	30.5	87.996	0	196.92	4632800000	144	1.31579	0.0819286	2.38553	0.837317	Q9UGP8	Q9UGP8	Translocation protein SEC63 homolog	SEC63
31.1412	30.3804	31.0665	30.5885	30.4102	31.3583							22	22	22	74.8	74.8	74.8	34.094	0	309.82	9562500000	251	0.071255	0.926803	0.0770162	0.0323806	Q9UHQ9	Q9UHQ9	NADH-cytochrome b5 reductase 1	CYB5R1
27	24.2943	27.4213	29.1468	28.8723	28.752			+		+		10	10	10	80	80	80	17.114	0	82.027	993070000	77	1.27649	0.0836279	-2.68515	-0.89905	Q9UI09	Q9UI09	NADH dehydrogenase [ubiquinone] 1 alpha subcomplex subunit 12	NDUFA12
25.3154	24.9127	25.2177	24.6119	25.3014	24.892							6	6	6	6.5	6.5	6.5	117.35	0	18.208	133990000	25	0.383754	0.772776	0.213501	0.0955664	Q9UIQ6	Q9UIQ6	Leucyl-cystinyl aminopeptidase;Leucyl-cystinyl aminopeptidase, pregnancy serum form	LNPEP
33.0069	32.785	33.2505	33.5441	33.7236	33.9493			+			+	40	40	30	67.1	67.1	57.9	74.175	0	323.31	47992000000	651	1.81526	0.269187	-0.724823	-0.332737	Q9UJS0	Q9UJS0	Calcium-binding mitochondrial carrier protein Aralar2	SLC25A13
32.0305	32.6171	31.3981	32.9014	32.5707	31.7496							23	23	23	68	68	68	38.534	0	323.31	19536000000	413	0.328491	0.590326	-0.392036	-0.157379	Q9UJZ1	Q9UJZ1	Stomatin-like protein 2, mitochondrial	STOML2
24.8879	25.6381	24.8921	27.0682	26.7902	25.8439			++		+	+	25	12	12	28.3	18.5	18.5	114.48	0	43.388	220250000	48	1.48165	0.145909	-1.42808	-0.583686	Q9ULD0	Q9ULD0	2-oxoglutarate dehydrogenase-like, mitochondrial	OGDHL
27.9925	28.6294	27.8747	27.535	27.7185	26.6228							15	15	15	10.8	10.8	10.8	196.54	0	86.934	1040100000	86	0.994197	0.240366	0.873411	0.362112	Q9ULH0	Q9ULH0	Kinase D-interacting substrate of 220 kDa	KIDINS220
30.1358	30.7002	30.0794	31.2915	31.1089	30.7955			+			+	30	30	30	45.7	45.7	45.7	88.234	0	320.14	6669000000	275	1.43971	0.26159	-0.760174	-0.338537	Q9UQ90	Q9UQ90	Paraplegin	SPG7
27.3833	26.9562	27.5673	27.5707	26.7203	27.2671							3	3	3	54.8	54.8	54.8	10.143	0	46.825	708480000	30	0.13978	0.89113	0.116234	0.0503681	Q9Y241;A8MV81	Q9Y241	HIG1 domain family member 1A, mitochondrial	HIGD1A
33.4199	32.7001	33.5821	31.9029	32.6408	33.7365							33	33	33	83.8	83.8	83.8	47.534	0	323.31	46327000000	531	0.325926	0.521028	0.473963	0.182458	Q9Y276	Q9Y276	Mitochondrial chaperone BCS1	BCS1L
35.4087	35.4102	35.4631	35.4657	35.7148	35.8397							16	16	16	56.5	56.5	56.5	30.658	0	323.31	212760000000	659	1.03794	0.711851	-0.246084	-0.116552	Q9Y277	Q9Y277	Voltage-dependent anion-selective channel protein 3	VDAC3
27.508	27.6248	27.4625	27.794	28.1448	27.3948							4	4	4	45.3	45.3	45.3	12.629	0	31.426	871550000	27	0.48169	0.736107	-0.246051	-0.110734	Q9Y291	Q9Y291	28S ribosomal protein S33, mitochondrial	MRPS33
29.0267	29.7569	29.1021	29.7322	29.9417	29.3685							7	7	7	41.2	41.2	41.2	20.843	0	70.566	3097200000	99	0.603958	0.554278	-0.385554	-0.168659	Q9Y2Q9	Q9Y2Q9	28S ribosomal protein S28, mitochondrial	MRPS28
30.5924	31.2273	30.4628	31.3688	31.299	30.6162							6	6	6	62.3	62.3	62.3	14.502	0	67.034	8218500000	77	0.422836	0.635405	-0.333819	-0.142853	Q9Y2R5	Q9Y2R5	28S ribosomal protein S17, mitochondrial	MRPS17
30.6485	31.3312	30.6469	31.3087	31.5158	30.7513							14	14	14	51.2	51.2	51.2	28.134	0	212.78	8509200000	166	0.417816	0.651847	-0.316409	-0.136236	Q9Y2R9	Q9Y2R9	28S ribosomal protein S7, mitochondrial	MRPS7
27.8079	27.3458	27.8786	26.9701	27.3123	28.1539							5	5	5	13.7	13.7	13.7	62.045	0	44.569	1013600000	41	0.195995	0.812062	0.198657	0.083141	Q9Y2W6	Q9Y2W6	Tudor and KH domain-containing protein	TDRKH
26.2337	24.7219	25.8572	28.0259	27.8704	27.7488			++		+	+	13	13	13	36.5	36.5	36.5	53.198	0	88.135	413240000	58	2.10582	0.0803077	-2.27745	-0.925276	Q9Y2Z4	Q9Y2Z4	Tyrosine--tRNA ligase, mitochondrial	YARS2
28.2755	27.1552	28.2036	26.9973	23.9982	28.879			+	+			5	5	5	16.7	16.7	16.7	50.869	0	58.505	1216400000	41	0.355579	0.239526	1.25323	0.361514	Q9Y2Z9	Q9Y2Z9	Ubiquinone biosynthesis monooxygenase COQ6, mitochondrial	COQ6
27.0264	26.9557	27.2085	26.6214	27.3847	27.4062							10	10	10	28.7	28.7	28.7	49.901	0	62.846	667610000	70	0.0984794	0.928303	-0.0738627	-0.0325553	Q9Y305	Q9Y305	Acyl-coenzyme A thioesterase 9, mitochondrial	ACOT9
23.7434	21.9738	22.9707	25.4653	24.995	26.5528			++		+	+	1	1	1	5.1	5.1	5.1	34.037	0.00097752	5.3489	28166000	12	1.80162	0.0636129	-2.77507	-1.03188	Q9Y320	Q9Y320	Thioredoxin-related transmembrane protein 2	TMX2
29.662	29.4024	29.7808	32.2261	32.2572	31.1969			++		+	+	15	15	15	51.1	51.1	51.1	37.763	0	323.31	7723000000	172	2.47029	0.0750588	-2.27836	-0.963019	Q9Y375	Q9Y375	Complex I intermediate-associated protein 30, mitochondrial	NDUFAF1
30.5414	30.9028	30.5517	31.3458	31.4109	30.8474							16	16	16	48	48	48	33.249	0	115.16	8441700000	220	1.17794	0.391393	-0.536103	-0.242144	Q9Y399	Q9Y399	28S ribosomal protein S2, mitochondrial	MRPS2
35.1312	35.7891	35.1142	34.6454	34.5043	34.0907			+			+	22	22	22	80.2	80.2	80.2	20.683	0	323.31	151700000000	486	1.54603	0.212656	0.931338	0.408909	Q9Y3B7	Q9Y3B7	39S ribosomal protein L11, mitochondrial	MRPL11		uL11m
30.9804	31.4079	31.0069	31.6756	31.3521	31.0971							9	9	9	75.9	75.9	75.9	15.345	0	104.46	10307000000	140	0.487627	0.737078	-0.243221	-0.1097	Q9Y3D3	Q9Y3D3	28S ribosomal protein S16, mitochondrial	MRPS16
25.1938	25.9091	24.8601	24.5077	24.8673	24.6587							2	2	2	26.1	26.1	26.1	15.85	0	95.81	160030000	26	0.920043	0.341802	0.643111	0.276428	Q9Y3D5	Q9Y3D5	28S ribosomal protein S18c, mitochondrial	MRPS18C
30.9289	31.369	30.8248	31.6691	31.7666	31.1201							14	14	14	68.4	68.4	68.4	21.77	0	255.8	10231000000	162	0.84903	0.442355	-0.477748	-0.211265	Q9Y3D9	Q9Y3D9	28S ribosomal protein S23, mitochondrial	MRPS23
33.3503	33.4068	33.383	34.2268	34.0068	33.9536			+			+	57	57	57	62.2	62.2	62.2	88.583	0	323.31	57646000000	687	2.87991	0.270511	-0.682326	-0.327223	Q9Y4W6;Q01484	Q9Y4W6	AFG3-like protein 2	AFG3L2
32.9632	33.8415	32.8438	33.8105	33.7591	33.1							27	27	27	60.8	60.8	60.8	51.976	0	323.31	44315000000	416	0.365648	0.636654	-0.340389	-0.142486	Q9Y512	Q9Y512	Sorting and assembly machinery component 50 homolog	SAMM50
27.0976	28.4145	27.3777	28.1352	29.3158	27.9837							8	8	8	56.7	56.7	56.7	20.031	0	57.03	1035400000	46	0.661271	0.270253	-0.848276	-0.328647	Q9Y584	Q9Y584	Mitochondrial import inner membrane translocase subunit Tim22	TIMM22
27.6164	26.276	28.2481	27.9941	27.4664	29.6665							11	11	11	47.5	47.5	47.5	32.736	0	69.019	1574300000	65	0.491986	0.257325	-0.99549	-0.345423	Q9Y619;Q9BXI2	Q9Y619	Mitochondrial ornithine transporter 1	SLC25A15
30.7738	31.1806	30.8178	31.6467	31.4848	30.8869							16	16	16	70.9	70.9	70.9	29.395	0	238.53	9874300000	202	0.717883	0.519702	-0.415411	-0.183439	Q9Y676	Q9Y676	28S ribosomal protein S18b, mitochondrial	MRPS18B
33.4081	32.731	33.5458	32.5397	32.3939	33.4588							15	15	15	56.8	56.8	56.8	33.331	0	323.31	44183000000	284	0.442865	0.529574	0.430817	0.178188	Q9Y6C9	Q9Y6C9	Mitochondrial carrier homolog 2	MTCH2
34.2901	34.4399	34.1554	33.5836	33.4627	33.0735			+			+	11	11	11	63.4	63.4	63.4	16.661	0	323.31	77619000000	436	2.21095	0.204741	0.921851	0.423946	Q9Y6G3	Q9Y6G3	39S ribosomal protein L42, mitochondrial	MRPL42		mL42
27.5483	26.9216	27.0773	23.4658	23.9057	24.9406			++	+		+	5	5	5	15.1	15.1	15.1	56.578	0	19.74	446670000	19	2.53096	0.0244211	3.0784	1.2433	Q9Y6G9	Q9Y6G9	Cytoplasmic dynein 1 light intermediate chain 1	DYNC1LI1
27.7626	28.1739	27.4851	28.1445	27.83	27.3073							4	4	4	33.8	33.8	33.8	15.512	0	62.972	911140000	29	0.050709	0.956201	0.0465959	0.0201219	Q9Y6H1;Q5T1J5	Q9Y6H1;Q5T1J5	Coiled-coil-helix-coiled-coil-helix domain-containing protein 2;Putative coiled-coil-helix-coiled-coil-helix domain-containing protein CHCHD2P9, mitochondrial	CHCHD2;CHCHD2P9
27.7201	26.9718	28.007	25.0539	26.0084	27.0593			+	+			14	14	14	12.9	12.9	12.9	136.04	0	55.095	824210000	91	1.09322	0.146471	1.52576	0.574412	Q9Y6M7;Q2Y0W8	Q9Y6M7	Sodium bicarbonate cotransporter 3	SLC4A7
26.7162	24.265	26.3286	26.5731	27.3027	27.6158			+		+		5	5	5	34.8	34.8	34.8	31.43	0	67.664	443480000	40	0.783015	0.177942	-1.39388	-0.494097	Q9Y6N1	Q9Y6N1	Cytochrome c oxidase assembly protein COX11, mitochondrial	COX11
29.7664	29.1735	29.6268	29.0687	29.1024	30.173							22	22	22	57.3	57.3	57.3	49.96	0	214.07	3801400000	151	0.0638333	0.927629	0.0742118	0.0308655	Q9Y6N5	Q9Y6N5	Sulfide:quinone oxidoreductase, mitochondrial	SQRDL
